# Supplementary material for: PRELP Regulates Cell–Cell Adhesion and EMT and Inhibits Retinoblastoma Progression
Source: Cancers (Basel). 2022 Oct 8;14(19):4926. doi: 10.3390/cancers14194926 (PMC9563430; doi:10.3390/cancers14194926)
Supplement: Supplementary file 1 [file cancers-14-04926-s001.zip]

Archive with 4 entries (4 files):
- Supplemental Data-1.xlsx
- Supplemental Data-2.xlsx
- Supplemental Data-3.xlsx
- Supplemental Table S1.pdf
