# Supplementary material for: PRELP Regulates Cell–Cell Adhesion and EMT and Inhibits Retinoblastoma Progression
Source: Cancers (Basel). 2022 Oct 8;14(19):4926. doi: 10.3390/cancers14194926 (PMC9563430; doi:10.3390/cancers14194926)
Supplement: Supplementary file 1 [file cancers-14-04926-s001.zip › Supplemental Data-1.xlsx]

## Sheet: Sheet1
Ingenuity Canonical Pathways	-log(p-value)	Ratio	z-score	Molecules
Axonal Guidance Signaling	19.9	0.306	#NUM!	ABLIM1,ACTR3,ADAM10,ADAM15,ADAM17,ADAMTS1,ADAMTS10,ADAMTS16,ADAMTS18,ADAMTS2,ADAMTS4,ADAMTS9,ARPC1A,ARPC1B,ARPC2,ARPC5,BDNF,BMP2,BMP4,BMP5,BMP6,BMP7,CHMP1A,CHP1,CXCL12,DOCK1,DPYSL2,EFNA1,EFNB1,EPHA1,EPHA10,EPHA2,EPHA7,EPHB3,EPHB4,ERBB2,FARP2,FZD1,FZD4,FZD6,FZD8,FZD9,GIT1,GLI2,GLI3,GNA12,GNAI2,GNAO1,GNAT1,GNAT2,GNAZ,GNB1,GNB3,GNB4,GNB5,GNG12,GNG13,GNG3,GNG5,ITGA2,ITGA3,ITGA5,ITGB1,KCNJ12,KIF7,KLC1…
Mitochondrial Dysfunction	15.1	0.392	#NUM!	APH1A,APP,ATP5F1B,ATP5F1C,ATP5MC1,ATP5MC3,ATP5MF,ATP5PB,ATP5PD,BACE1,BACE2,CASP8,CAT,COX10,COX5A,COX6B1,COX6B2,Cox6c,COX7A2,COX7B,CYC1,CYCS,FURIN,GPD2,GPX7,MAPK10,MT-CO1,MT-CYB,MT-ND1,MT-ND2,MT-ND4,MT-ND5,MT-ND6,NDUFA10,NDUFA11,NDUFA4,NDUFA5,NDUFA6,NDUFAF1,NDUFB10,NDUFB11,NDUFB3,NDUFB4,NDUFB5,NDUFB6,NDUFB8,NDUFS2,NDUFS3,NDUFS6,NDUFS7,NDUFS8,NDUFV1,NDUFV2,PINK1,SDHA,SDHC,SNCA,SURF1,TXN2,UCP2,UQCRB…
Oxidative Phosphorylation	14	0.45	-6.714	ATP5F1B,ATP5F1C,ATP5MC1,ATP5MC3,ATP5MF,ATP5PB,ATP5PD,COX10,COX5A,COX6B1,COX6B2,Cox6c,COX7A2,COX7B,CYC1,CYCS,MT-CO1,MT-CYB,MT-ND1,MT-ND2,MT-ND4,MT-ND5,NDUFA10,NDUFA11,NDUFA4,NDUFA5,NDUFA6,NDUFB10,NDUFB11,NDUFB3,NDUFB4,NDUFB5,NDUFB6,NDUFB8,NDUFS2,NDUFS3,NDUFS6,NDUFS7,NDUFS8,NDUFV1,NDUFV2,SDHA,SDHC,SURF1,UQCRB,UQCRC1,UQCRC2,UQCRFS1,UQCRQ
Neuroinflammation Signaling Pathway	11.1	0.294	4.096	APH1A,APP,ATF4,B2M,BACE1,BACE2,BDNF,BIRC3,BIRC5,BIRC7,CALB1,CALB2,CASP8,CHP1,CTNNB1,CX3CL1,CX3CR1,CXCL10,CXCL12,FAS,FOS,FZD1,GABRA1,GABRA2,GABRD,GABRG2,GABRR1,GABRR2,GAD1,GJB1,GLUL,GRINA,HLA-A,HLA-DMB,HLA-DQA1,HLA-DQB1,HLA-DRB5,HMOX1,ICAM1,IFNGR1,IKBKB,IL18,IL1R1,IRAK2,JAK3,KCNJ9,MAPK10,MAPK13,MAPK3,MAPK6,MAPK7,MAPT,MFGE8,MYD88,NCF2,NFAT5,NFATC1,NFATC2,NFATC4,NOX4,NTF3,PIK3C2A,PIK3C3,PIK3CB,PLA2G…
Sertoli Cell-Sertoli Cell Junction Signaling	11.1	0.341	#NUM!	A2M,ACTA2,ACTB,ACTG1,ACTG2,ACTN4,CDH1,CGN,CLDN1,CLDN10,CLDN11,CLDN19,CLDN2,CLDN5,CLDN7,CTNNA1,CTNNB1,EPN3,F11R,GUCY1A1,GUCY1B1,ITGA2,ITGA3,ITGA5,ITGB1,JAM3,JUP,MAP2K3,MAP3K12,MAP3K5,MAP3K6,MAP3K8,MAPK10,MAPK13,MAPK3,MRAS,MYO7A,NECTIN2,NECTIN3,NRAS,OCLN,PRKAR1B,RAC1,RALA,RAP1B,RAP2B,RRAS2,SORBS1,SPTA1,SPTAN1,SPTBN1,SPTBN2,TGFB3,TGFBR3,TJP1,TJP2,TJP3,TNFRSF1A,TUBB2A,TUBB4A,TUBB4B,TUBB6,VCL
Role of Macrophages, Fibroblasts and Endothelial Cells in Rheumatoid Arthritis	10.8	0.288	#NUM!	ADAMTS4,APC2,ATF4,Calm1 (includes others),CAMK2B,CAMK2D,CCND1,CEBPZ,CHP1,CTNNB1,CXCL12,DAAM1,DKK1,DKK2,DKK3,F2RL1,FN1,FOS,FZD1,FZD4,FZD6,FZD8,FZD9,GNAO1,ICAM1,IKBKB,IL17RC,IL18,IL1A,IL1R1,IL36G,IL36RN,IRAK2,LRP1,LRP5,LTBR,MAP2K3,MAPK3,MRAS,MYD88,NFAT5,NFATC1,NFATC2,NFATC4,NOTUM,NRAS,PDGFA,PDGFC,PDIA3,PGF,PIK3C2A,PIK3C3,PIK3CB,PLCB3,PLCD1,PLCE1,PLCG2,PPP3CC,PPP3R1,PRKCD,PRKCH,PRKCI,PRKCQ,RAC1,RALA…
Signaling by Rho Family GTPases	10.5	0.307	4.557	ACTA2,ACTB,ACTG1,ACTG2,ACTR3,ARHGEF18,ARHGEF19,ARHGEF3,ARHGEF5,ARPC1A,ARPC1B,ARPC2,ARPC5,CDH1,CDH19,CDH3,CDH7,CDH9,CYFIP1,EZR,FOS,GFAP,GNA12,GNAI2,GNAO1,GNAT1,GNAT2,GNAZ,GNB1,GNB3,GNB4,GNB5,GNG12,GNG13,GNG3,GNG5,IQGAP1,ITGA2,ITGA3,ITGA5,ITGB1,MAP3K12,MAP3K21,MAPK10,MAPK3,MRAS,MSN,MYL12B,MYL4,MYL9,MYLK,NCF2,NOX4,PAK3,PARD3,PIK3C2A,PIK3C3,PIK3CB,PIP5K1B,PIP5K1C,PIP5KL1,PKN1,PRKCI,PTK2B,RAC1,RHOA,RH…
Actin Cytoskeleton Signaling	9.93	0.312	4.811	ACTA2,ACTB,ACTG1,ACTG2,ACTN4,ACTR3,APC2,ARHGAP24,ARPC1A,ARPC1B,ARPC2,ARPC5,CYFIP1,DOCK1,EZR,F2R,FGF10,FGF13,FGF9,FLNA,FN1,GIT1,GNA12,GNG12,GSN,IQGAP1,IQGAP2,ITGA2,ITGA3,ITGA5,ITGB1,LBP,MAPK3,MATK,MPRIP,MRAS,MSN,MYH11,MYH14,MYH9,MYL12B,MYL4,MYL9,MYLK,NCKAP1,NCKAP1L,NRAS,PAK3,PDGFA,PDGFC,PFN1,PFN2,PIK3C2A,PIK3C3,PIK3CB,PIP5K1B,PIP5K1C,RAC1,RALA,RAP1B,RAP2B,RHOA,RRAS2,SHC1,SSH2,VAV2,VCL,WASF2
Virus Entry via Endocytic Pathways	9.77	0.393	#NUM!	ACTA2,ACTB,ACTG1,ACTG2,AP1B1,AP1M2,AP2A2,AP2M1,AP3M1,B2M,CLTB,CXADR,DNM1,DNM2,FLNA,FOLR1,HLA-A,ITGA2,ITGA3,ITGA5,ITGA6,ITGB1,ITGB4,ITGB5,ITGB6,ITGB7,ITGB8,MRAS,NRAS,PIK3C2A,PIK3C3,PIK3CB,PLCG2,PRKCD,PRKCH,PRKCI,PRKCQ,RAC1,RALA,RAP1B,RAP2B,RRAS2
Synaptogenesis Signaling Pathway	9.63	0.279	0.536	ACTR3,ADCY2,ADCY4,AP1B1,AP2A2,AP2M1,APOE,ARPC1A,ARPC1B,ARPC2,ARPC5,ATF4,BDNF,Calm1 (includes others),CAMK2B,CAMK2D,CDH1,CDH19,CDH3,CDH7,CDH9,COMP,CPLX1,CPLX3,CPLX4,CTNNB1,CTNND1,EFNA1,EFNB1,EIF4EBP1,EPHA1,EPHA10,EPHA2,EPHA7,EPHB3,EPHB4,GRINA,GRM8,HCK,ITPR1,LRP1,MAP1B,MAPK3,MAPT,MRAS,NAPB,NECTIN3,NLGN3,NRAS,NRXN1,NSF,NTRK2,PIK3C2A,PIK3C3,PIK3CB,PLCG2,PRKAR1B,PRKCD,RAB3A,RAC1,RALA,RAP1B,RAP2B,RHOA,…
Integrin Signaling	9.52	0.31	6.455	ACTA2,ACTB,ACTG1,ACTG2,ACTN4,ACTR3,ARPC1A,ARPC1B,ARPC2,ARPC5,BCAR3,CAPN1,CAPN2,CAPN5,CAPN6,CAPNS1,DOCK1,GIT1,GRB7,GSN,ITGA2,ITGA3,ITGA5,ITGA6,ITGA8,ITGAM,ITGAV,ITGB1,ITGB4,ITGB5,ITGB6,ITGB7,ITGB8,LIMS1,MAPK3,MPRIP,MRAS,MYL12B,MYL9,MYLK,NCK2,NEDD9,NRAS,PAK3,PFN1,PFN2,PIK3C2A,PIK3C3,PIK3CB,PLCG2,RAC1,RALA,RAP1B,RAP2B,RHOA,RHOC,RHOH,RHOJ,RHOT1,RND3,RRAS2,SHC1,TSPAN6,TSPAN7,VASP,VCL
Germ Cell-Sertoli Cell Junction Signaling	9.18	0.327	#NUM!	A2M,ACTA2,ACTB,ACTG1,ACTG2,ACTN4,CDH1,CTNNA1,CTNNB1,CTNND1,EPN3,GSN,IQGAP1,ITGA2,ITGA3,ITGA6,ITGB1,JUP,MAP2K3,MAP3K12,MAP3K5,MAP3K6,MAP3K8,MAPK10,MAPK3,MRAS,MYO7A,NECTIN2,NECTIN3,NRAS,PAK3,PIK3C2A,PIK3C3,PIK3CB,RAC1,RALA,RAP1B,RAP2B,RHOA,RHOC,RHOH,RHOJ,RHOT1,RND3,RRAS2,SORBS1,TGFB1,TGFB3,TGFBR1,TJP1,TNFRSF1A,TUBB2A,TUBB4A,TUBB4B,TUBB6,VCL
RhoGDI Signaling	9.17	0.322	-4.727	ACTA2,ACTB,ACTG1,ACTG2,ACTR3,ARHGDIA,ARHGDIG,ARHGEF18,ARHGEF19,ARHGEF3,ARHGEF5,ARPC1A,ARPC1B,ARPC2,ARPC5,CD44,CDH1,CDH19,CDH3,CDH7,CDH9,EZR,GNA12,GNAI2,GNAO1,GNAT1,GNAT2,GNAZ,GNB1,GNB3,GNB4,GNB5,GNG12,GNG13,GNG3,GNG5,GRIP1,ITGA2,ITGA3,ITGA5,ITGB1,MRAS,MSN,MYL12B,MYL4,MYL9,PAK3,PIP5K1B,PIP5K1C,PIP5KL1,RAC1,RHOA,RHOC,RHOH,RHOJ,RHOT1,RND3,WASF2
Hepatic Fibrosis / Hepatic Stellate Cell Activation	9.02	0.317	#NUM!	A2M,ACTA2,CCN2,CERT1,COL11A1,COL12A1,COL16A1,Col17a1,COL18A1,COL24A1,COL4A1,COL4A2,COL4A3,COL4A4,COL4A5,COL4A6,COL5A2,COL6A3,COL7A1,COL8A1,COL8A2,COL9A3,EDNRA,EDNRB,EGFR,FAS,FGFR1,FGFR2,FN1,ICAM1,IFNGR1,IGFBP3,IGFBP4,IGFBP5,IL1A,IL1R1,KLF6,LBP,MET,MYH11,MYH14,MYH9,MYL4,MYL9,PDGFA,PDGFC,PDGFRB,PGF,SMAD3,SMAD4,TGFA,TGFB1,TGFB3,TGFBR1,TIMP2,TLR4,TNFRSF11B,TNFRSF1A,VCAM1
Molecular Mechanisms of Cancer	9.02	0.258	#NUM!	ADCY2,ADCY4,APH1A,ARHGEF18,ARHGEF19,ARHGEF3,ARHGEF5,ATR,BIRC3,BMP2,BMP4,BMP5,BMP6,BMP7,BRCA1,CAMK2B,CAMK2D,CASP8,CCND1,CCND2,CDH1,CDK14,CDK2,CDKN1A,CDKN2B,CDKN2D,CHEK2,CTNNA1,CTNNB1,CTNND1,CYCS,E2F7,FAS,FOS,FZD1,FZD4,FZD6,FZD8,FZD9,GAB2,GNA12,GNAI2,GNAO1,GNAT1,GNAT2,GNAZ,ITGA2,ITGA3,ITGA5,ITGB1,JAK3,LAMTOR3,LRP1,LRP5,MAP2K3,MAP3K5,MAPK10,MAPK13,MAPK3,MRAS,NRAS,PAK3,PIK3C2A,PIK3C3,PIK3CB,PLCB3,PRK…
Epithelial Adherens Junction Signaling	8.83	0.336	#NUM!	ACTA2,ACTB,ACTG1,ACTG2,ACTN4,ACTR3,ARPC1A,ARPC1B,ARPC2,ARPC5,CDH1,CTNNA1,CTNNB1,CTNND1,DLL1,EGFR,EPN3,FARP2,FGFR1,IQGAP1,JUP,LMO7,MET,MRAS,MYH11,MYH14,MYH9,MYL4,MYL9,MYO7A,NECTIN2,NECTIN3,NOTCH3,NRAS,PARD3,RAC1,RALA,RAP1B,RAP2B,RHOA,RRAS2,SORBS1,SSX2IP,TGFBR1,TGFBR3,TUBB2A,TUBB4A,TUBB4B,TUBB6,VAV2,VCL
Ephrin Receptor Signaling	8.71	0.317	2.832	ABI1,ACTR3,ADAM10,ARPC1A,ARPC1B,ARPC2,ARPC5,ATF4,CXCL12,EFNA1,EFNB1,EPHA1,EPHA10,EPHA2,EPHA7,EPHB3,EPHB4,GNA12,GNAI2,GNAO1,GNAT1,GNAT2,GNAZ,GNB1,GNB3,GNB4,GNB5,GNG12,GNG13,GNG3,GNG5,GRINA,ITGA2,ITGA3,ITGA5,ITGB1,MAPK3,MRAS,NCK2,NGEF,NRAS,PAK3,PDGFA,PDGFC,PGF,PTPN11,PTPN13,RAC1,RALA,RAP1B,RAP2B,RHOA,RRAS2,SDC2,SDCBP,SHC1,SORBS1
Cardiac Hypertrophy Signaling (Enhanced)	8.61	0.242	6.061	ADCY2,ADCY4,ADRB2,Calm1 (includes others),CAMK2B,CAMK2D,CHP1,CTF1,CTNNB1,Diaph2,Eda,EDNRA,EDNRB,EIF2B4,EIF4EBP1,FGF10,FGF13,FGF9,FGFR1,FGFR2,FGFR3,FGFRL1,FZD1,FZD4,FZD6,FZD8,FZD9,GHR,GNA12,GNAI2,GNB1,GNB3,GNG5,HDAC5,HDAC7,HSPB1,IKBKB,IL10RB,IL13RA1,IL17RC,IL17RD,IL17RE,IL18,IL1A,IL1R1,IL36G,INPP5F,ITGA2,ITGA3,ITGA5,ITGB1,ITPR1,ITPR3,MAP2K3,MAP3K12,MAP3K5,MAP3K6,MAP3K8,MAPK10,MAPK13,MAPK3,MAPK7,MA…
fMLP Signaling in Neutrophils	8.51	0.362	4.11	ACTR3,ARPC1A,ARPC1B,ARPC2,ARPC5,Calm1 (includes others),CHP1,GNAI2,GNB1,GNB3,GNB4,GNB5,GNG12,GNG13,GNG3,GNG5,ITPR1,ITPR3,MAPK3,MRAS,NCF2,NFAT5,NFATC1,NFATC2,NFATC4,NOX4,NRAS,PIK3C2A,PIK3C3,PIK3CB,PLCB3,PPP3CC,PPP3R1,PRKCD,PRKCH,PRKCI,PRKCQ,RAC1,RALA,RAP1B,RAP2B,RRAS2
Hepatic Fibrosis Signaling Pathway	8.51	0.258	7.738	ACTA2,ATF4,Calm1 (includes others),CCN2,CCND1,COL18A1,CTNNB1,EDNRA,FGFR1,FOS,FTH1,FTL,FZD1,FZD4,FZD6,FZD8,FZD9,GLI2,GLI3,GNAI2,ICAM1,IKBKB,IL18,IL1A,IL1R1,IL36G,IL36RN,IRAK2,ITGA2,ITGA3,ITGA5,ITGB1,KLF9,LRP5,MAP2K3,MAPK10,MAPK13,MAPK3,MRAS,MYD88,MYL12B,MYL4,MYL9,MYLK,NCF2,NOX4,NRAS,PDGFA,PDGFC,PDGFRB,PDK1,PGF,PIK3C2A,PIK3C3,PIK3CB,PLCG2,PRKAR1B,PRKCD,PRKCH,PRKCI,PRKCQ,RAC1,RALA,RAP1B,RAP2B,RHOA,R…
Role of Osteoblasts, Osteoclasts and Chondrocytes in Rheumatoid Arthritis	8.45	0.295	#NUM!	ADAM17,ADAMTS4,ALPL,APC2,BIRC3,BMP2,BMP4,BMP5,BMP6,BMP7,Calm1 (includes others),CHP1,CTNNB1,DKK1,DKK2,DKK3,FOS,FZD1,FZD4,FZD6,FZD8,FZD9,GSN,IKBKB,IL18,IL1A,IL1R1,IL36G,IL36RN,ITGA2,ITGA3,ITGA5,ITGB1,LRP1,LRP5,MAP2K3,MAP3K5,MAPK10,MAPK3,MMP14,NFAT5,NFATC1,NFATC2,NFATC4,PIK3C2A,PIK3C3,PIK3CB,PPP3CC,PPP3R1,PTK2B,SFRP1,SFRP2,SMAD4,SMAD6,SMO,SPP1,TGFB1,TNFRSF11B,TNFRSF1A,WNT2,WNT4,WNT5A,WNT5B,WNT7B,WN…
Leukocyte Extravasation Signaling	7.97	0.299	5.286	ACTA2,ACTB,ACTG1,ACTG2,ACTN4,CD44,CLDN1,CLDN10,CLDN11,CLDN19,CLDN2,CLDN5,CLDN7,CTNNA1,CTNNB1,CTNND1,CXCL12,CYBA,EZR,F11R,GNAI2,ICAM1,ITGA2,ITGA3,ITGA5,ITGA6,ITGAM,ITGB1,JAM3,MAPK10,MAPK13,MMP12,MMP14,MMP17,MMP28,MSN,NCF2,PIK3C2A,PIK3C3,PIK3CB,PLCG2,PRKCD,PRKCH,PRKCI,PRKCQ,PTK2B,PTPN11,RAC1,RAP1B,RAPGEF3,RASSF5,RHOA,RHOH,TIMP2,TIMP3,VASP,VAV2,VCAM1,VCL
Clathrin-mediated Endocytosis Signaling	7.91	0.301	#NUM!	ACTA2,ACTB,ACTG1,ACTG2,ACTR3,AP1B1,AP1M2,AP2A2,AP2M1,AP3M1,APOD,APOE,ARPC1A,ARPC1B,ARPC2,ARPC5,CD2AP,CHP1,CLTB,CLU,DAB2,DNM1,DNM2,F2R,FGF10,FGF13,FGF9,HIP1,ITGA5,ITGB1,ITGB4,ITGB5,ITGB6,ITGB7,ITGB8,LDLR,LDLRAP1,LYZ,MET,MYO1E,MYO6,PDGFA,PDGFC,PGF,PIK3C2A,PIK3C3,PIK3CB,PIP5K1C,PON1,PPP3CC,PPP3R1,RAB4A,RAC1,SH3GL2,SNX9,TF,TSG101,Ubb
IL-8 Signaling	7.71	0.295	5.461	ANGPT2,CCND1,CCND2,CDH1,EGFR,EIF4EBP1,FOS,GNA12,GNAI2,GNB1,GNB3,GNB4,GNB5,GNG12,GNG13,GNG3,GNG5,HBEGF,HMOX1,ICAM1,IKBKB,IQGAP1,IRAK2,ITGAM,ITGAV,ITGB5,LASP1,MAPK10,MAPK3,MRAS,MYL12B,MYL9,NCF2,NOX4,NRAS,PDGFC,PGF,PIK3C2A,PIK3C3,PIK3CB,PLD5,PRKCD,PRKCH,PRKCI,PRKCQ,PTK2B,RAC1,RALA,RAP1B,RAP2B,RHOA,RHOC,RHOH,RHOJ,RHOT1,RND3,RRAS2,VASP,VCAM1
Gap Junction Signaling	7.47	0.293	#NUM!	ACTA2,ACTB,ACTG1,ACTG2,ADCY2,ADCY4,CCN3,CSNK1G3,CTNNB1,DRD1,EGFR,GAD1,GJA1,GJA3,GJA8,GJB1,GJB2,GJB3,GJB6,GJC3,GNAI2,GUCY1A1,GUCY1B1,ITPR1,ITPR3,LPAR1,MAPK3,MAPK7,MRAS,NOTUM,NPR1,NPR3,NRAS,PDIA3,PIK3C2A,PIK3C3,PIK3CB,PLCB3,PLCD1,PLCE1,PLCG2,PPP3CC,PPP3R1,PRKAR1B,PRKCD,PRKCH,PRKCI,PRKCQ,RALA,RAP1B,RAP2B,RRAS2,TJP1,TJP2,TUBB2A,TUBB4A,TUBB4B,TUBB6
Thrombin Signaling	7.44	0.288	4.938	ADCY2,ADCY4,ARHGEF3,ARHGEF5,CAMK2B,CAMK2D,EGFR,F2R,GATA3,GNA12,GNAI2,GNAO1,GNAT1,GNAT2,GNAZ,GNB1,GNB3,GNB4,GNB5,GNG12,GNG13,GNG3,GNG5,IKBKB,ITPR1,ITPR3,MAPK13,MAPK3,MPRIP,MRAS,MYL12B,MYL4,MYL9,MYLK,NOTUM,NRAS,PDIA3,PIK3C2A,PIK3C3,PIK3CB,PLCB3,PLCD1,PLCE1,PLCG2,PRKCD,PRKCH,PRKCI,PRKCQ,RAC1,RALA,RAP1B,RAP2B,RHOA,RHOC,RHOH,RHOJ,RHOT1,RND3,RRAS2,SHC1
Phototransduction Pathway	7.27	0.453	#NUM!	ARR3,CNGA1,GNAT1,GNAT2,GNB1,GNB3,GNB5,GNGT1,GNGT2,GUCA1A,GUCA1B,GUCY1A1,GUCY1B1,OPN1LW,PDC,PDE6B,PDE6D,PDE6G,PDE6H,PRKAR1B,RCVRN,RGR,RHO,SAG
Tight Junction Signaling	7.2	0.304	#NUM!	ACTA2,ACTB,ACTG1,ACTG2,CGN,CLDN1,CLDN10,CLDN11,CLDN19,CLDN2,CLDN5,CLDN7,CTNNA1,CTNNB1,F11R,FOS,JAM3,MYH11,MYH14,MYH9,MYL4,MYL9,MYLK,NAPB,NECTIN2,NECTIN3,NSF,OCLN,PATJ,PPM1J,PPP2R1A,PPP2R2B,PPP2R5A,PRKAR1B,PRKCI,RAC1,RHOA,SNAP25,SPTAN1,TGFB1,TGFB3,TGFBR1,TJP1,TJP2,TJP3,TNFRSF11B,TNFRSF1A,VAMP2,VAMP3,VASP,VCL
Tec Kinase Signaling	7.14	0.305	4.226	ACTA2,ACTB,ACTG1,ACTG2,FAS,FOS,FRK,GNA12,GNAI2,GNAO1,GNAT1,GNAT2,GNAZ,GNB1,GNB3,GNB4,GNB5,GNG12,GNG13,GNG3,GNG5,HCK,ITGA2,ITGA3,ITGA5,ITGB1,JAK3,MAPK10,MRAS,PAK3,PIK3C2A,PIK3C3,PIK3CB,PLCG2,PRKCD,PRKCH,PRKCI,PRKCQ,PTK2B,RAC1,RHOA,RHOC,RHOH,RHOJ,RHOT1,RND3,STAT2,STAT6,TLR4,VAV2
Phospholipase C Signaling	7.07	0.268	4.202	ADCY2,ADCY4,AHNAK,ARHGEF18,ARHGEF19,ARHGEF3,ARHGEF5,ATF4,Calm1 (includes others),CHP1,FCGR2A,GNB1,GNB3,GNB4,GNB5,GNG12,GNG13,GNG3,GNG5,HDAC5,HDAC7,HMOX1,ITGA2,ITGA3,ITGA5,ITGB1,ITPR1,ITPR3,MAPK3,MEF2D,MPRIP,MRAS,MYL12B,MYL4,MYL9,NFAT5,NFATC1,NFATC2,NFATC4,NRAS,PLA2G4A,PLA2G4E,PLCB3,PLCD1,PLCE1,PLCG2,PLD5,PPP3CC,PPP3R1,PRKCD,PRKCH,PRKCI,PRKCQ,RAC1,RALA,RALGDS,RAP1B,RAP2B,RAPGEF3,RHOA,RHOC,RHOH,RHO…
Colorectal Cancer Metastasis Signaling	7	0.269	4.45	ADCY2,ADCY4,BIRC5,CCND1,CDH1,CTNNB1,EGFR,FOS,FZD1,FZD4,FZD6,FZD8,FZD9,GNB1,GNB3,GNB4,GNB5,GNG12,GNG13,GNG3,GNG5,GRK3,IFNGR1,JAK3,LRP1,LRP5,MAPK10,MAPK3,MMP12,MMP14,MMP17,MMP28,MRAS,NRAS,PDGFC,PGF,PIK3C2A,PIK3C3,PIK3CB,PRKAR1B,RAC1,RALA,RALGDS,RAP1B,RAP2B,RHOA,RHOC,RHOH,RHOJ,RHOT1,RND3,RRAS2,SMAD3,SMAD4,SMO,TGFB1,TGFB3,TGFBR1,TLR3,TLR4,TLR5,TNFRSF1A,WNT2,WNT4,WNT5A,WNT5B,WNT7B,WNT9A
Cardiac Hypertrophy Signaling	6.86	0.271	3.81	ADCY2,ADCY4,ADRB2,ADSS2,Calm1 (includes others),CHP1,EIF2B4,GNA12,GNAI2,GNAO1,GNAT1,GNAT2,GNAZ,GNB1,GNB3,GNB4,GNB5,GNG12,GNG13,GNG3,GNG5,HSPB1,MAP2K3,MAP3K12,MAP3K5,MAP3K6,MAP3K8,MAPK10,MAPK13,MAPK3,MAPKAPK3,MEF2D,MRAS,MYL12B,MYL4,MYL9,NFATC4,NOTUM,NRAS,PDIA3,PIK3C2A,PIK3C3,PIK3CB,PLCB3,PLCD1,PLCE1,PLCG2,PPP3CC,PPP3R1,PRKAR1B,RAC1,RALA,RAP1B,RAP2B,RHOA,RHOC,RHOH,RHOJ,RHOT1,RND3,RPS6KA1,RRAS2,TGFB…
Human Embryonic Stem Cell Pluripotency	6.82	0.319	#NUM!	BDNF,BMP2,BMP4,BMP5,BMP6,BMP7,CRYGA,CTNNB1,FGFR1,FGFR2,FGFR3,FGFRL1,FZD1,FZD4,FZD6,FZD8,FZD9,MRAS,NOG,NTF3,NTF4,NTRK1,NTRK2,PDGFA,PDGFC,PDGFRB,PIK3C2A,PIK3C3,PIK3CB,S1PR5,SMAD3,SMAD4,SMAD6,SMO,TGFB1,TGFB3,TGFBR1,WNT2,WNT4,WNT5A,WNT5B,WNT7B,WNT9A
Macropinocytosis Signaling	6.65	0.382	3.9	ABI1,ACTN4,ITGA5,ITGB1,ITGB4,ITGB5,ITGB6,ITGB7,ITGB8,MET,MRAS,NRAS,PDGFA,PDGFC,PIK3C2A,PIK3C3,PIK3CB,PLCG2,PRKCD,PRKCH,PRKCI,PRKCQ,RAB34,RAC1,RALA,RAP1B,RAP2B,RHOA,RRAS2
GP6 Signaling Pathway	6.62	0.328	5.284	ADAM10,Calm1 (includes others),CERT1,COL11A1,COL12A1,COL16A1,Col17a1,COL18A1,COL24A1,COL4A1,COL4A2,COL4A3,COL4A4,COL4A5,COL4A6,COL5A2,COL6A3,COL7A1,COL8A1,COL8A2,COL9A3,ITPR1,LAMA2,LAMA3,LAMA4,LAMA5,LAMB1,LAMB2,PIK3C2A,PIK3C3,PIK3CB,PLCG2,PRKCD,PRKCH,PRKCI,PRKCQ,RAC1,RAP1B,SYK
ILK Signaling	6.53	0.284	4.33	ACTA2,ACTB,ACTG1,ACTG2,ACTN4,ATF4,BMP2,CCND1,CDH1,CTNNB1,DOCK1,DSP,FBLIM1,FLNA,FN1,FOS,ITGB1,ITGB4,ITGB5,ITGB6,ITGB7,ITGB8,KRT18,LIMS1,MAPK10,MAPK3,MYH11,MYH14,MYH9,MYL4,MYL9,NCK2,PDGFC,PGF,PIK3C2A,PIK3C3,PIK3CB,PPM1J,PPP1R14B,PPP2R1A,PPP2R2B,PPP2R5A,RAC1,RHOA,RHOC,RHOH,RHOJ,RHOT1,RND3,RSU1,TGFB1I1,TNFRSF1A,VCL,VIM
Glioblastoma Multiforme Signaling	6.21	0.291	5.689	CCND1,CDK2,CDKN1A,CTNNB1,E2F7,EGFR,FZD1,FZD4,FZD6,FZD8,FZD9,ITPR1,ITPR3,MAPK3,MRAS,NOTUM,NRAS,PDGFA,PDGFC,PDGFRB,PDIA3,PIK3C2A,PIK3C3,PIK3CB,PLCB3,PLCD1,PLCE1,PLCG2,PRKCD,RAC1,RALA,RAP1B,RAP2B,RHOA,RHOC,RHOH,RHOJ,RHOT1,RND3,RRAS2,SHC1,SMO,WNT2,WNT4,WNT5A,WNT5B,WNT7B,WNT9A
PI3K Signaling in B Lymphocytes	6.08	0.304	3.592	ATF3,ATF4,C3,Calm1 (includes others),CAMK2B,CAMK2D,CARD10,CD180,CHP1,DAPP1,FOS,IKBKB,ITPR1,ITPR3,MALT1,MAPK3,MRAS,NFAT5,NFATC1,NFATC2,NFATC4,NOTUM,NRAS,PDIA3,PIK3CB,PLCB3,PLCD1,PLCE1,PLCG2,PLEKHA4,PPP3CC,PPP3R1,PRKCI,PTPRC,RAC1,RALA,RAP1B,RAP2B,RRAS2,SYK,TLR4,VAV2
CXCR4 Signaling	6.04	0.287	3.781	ADCY2,ADCY4,CXCL12,DOCK1,FOS,GNA12,GNAI2,GNAO1,GNAT1,GNAT2,GNAZ,GNB1,GNB3,GNB4,GNB5,GNG12,GNG13,GNG3,GNG5,ITPR1,ITPR3,MAPK10,MAPK3,MRAS,MYL12B,MYL4,MYL9,NRAS,PAK3,PIK3C2A,PIK3C3,PIK3CB,PLCB3,PRKCD,PRKCH,PRKCI,PRKCQ,RAC1,RALA,RAP1B,RAP2B,RHOA,RHOC,RHOH,RHOJ,RHOT1,RND3,RRAS2
Huntington's Disease Signaling	6.01	0.262	1.826	AP2A2,ATF4,ATP5F1B,ATP5F1C,ATP5MC1,ATP5PB,BDNF,CAPN1,CAPN2,CAPN5,CAPN6,CAPNS1,CASP8,CLTB,CTSD,CYCS,DNAJB1,DNM1,DNM2,EGFR,GNB1,GNB3,GNB4,GNB5,GNG12,GNG13,GNG3,GNG5,HDAC5,HDAC7,HIP1,HSPA5,ITPR1,MAPK3,NAPB,NEUROD1,NSF,NTRK1,PACSIN1,PENK,PIK3C2A,PIK3C3,PIK3CB,PLCB3,POLR2A,POLR2G,POLR2J,POLR2K,PRKCD,PRKCH,PRKCI,PRKCQ,PSME2,SDHA,SHC1,SNAP25,SNCA,STX1A,TGM2,Ubb,VAMP2,VAMP3
Regulation of Actin-based Motility by Rho	5.96	0.34	3.413	ACTA2,ACTB,ACTG2,ACTR3,ARHGDIA,ARPC1A,ARPC1B,ARPC2,ARPC5,GSN,ITGA2,ITGA3,ITGA5,ITGB1,MPRIP,MYL12B,MYL4,MYL9,MYLK,PAK3,PFN1,PFN2,PIP5K1B,PIP5K1C,PIP5KL1,RAC1,RHOA,RHOC,RHOH,RHOJ,RHOT1,RND3
Paxillin Signaling	5.88	0.324	3.922	ACTA2,ACTB,ACTG1,ACTG2,ACTN4,DOCK1,ITGA2,ITGA3,ITGA5,ITGA6,ITGA8,ITGAM,ITGAV,ITGB1,ITGB4,ITGB5,ITGB6,ITGB7,ITGB8,MAPK10,MAPK13,MRAS,NCK2,NRAS,PAK3,PIK3C2A,PIK3C3,PIK3CB,PTK2B,RAC1,RALA,RAP1B,RAP2B,RRAS2,VCL
Sirtuin Signaling Pathway	5.87	0.247	3.677	ABCA1,ADAM10,APP,ARG2,ATG2A,ATP5F1B,ATP5F1C,ATP5MC1,ATP5PB,CDH1,CYC1,DUSP6,GABARAP,GABARAPL1,GOT2,H1-0,HMGCS2,LDHA,LDHB,MAPK3,MAPK6,MAPK7,MT-CYB,MT-ND1,MT-ND2,MT-ND4,MT-ND5,MT-ND6,NDRG1,NDUFA10,NDUFA11,NDUFA4,NDUFA5,NDUFA6,NDUFAF1,NDUFB10,NDUFB11,NDUFB3,NDUFB4,NDUFB5,NDUFB6,NDUFB8,NDUFS2,NDUFS3,NDUFS6,NDUFS7,NDUFS8,NDUFV1,NDUFV2,NQO1,PDK1,PGK1,PPID,RBBP8,SCNN1A,SDHA,SDHC,SIRT3,SLC25A4,SLC2A1,SOD3…
Factors Promoting Cardiogenesis in Vertebrates	5.85	0.293	4.012	ATF4,BMP2,BMP4,BMP5,BMP6,BMP7,CAMK2B,CAMK2D,CCND1,CTNNB1,DKK1,FZD1,FZD4,FZD6,FZD8,FZD9,LRP1,LRP5,MAPK10,NOG,NOTUM,NOX4,PDIA3,PLCB3,PLCD1,PLCE1,PLCG2,PRKCD,PRKCH,PRKCI,PRKCQ,RHOA,SMAD4,SMO,TGFB1,TGFB3,TGFBR1,TGFBR3,WNT2,WNT4,WNT5A,WNT5B,WNT7B,WNT9A
Wnt/Ca+ pathway	5.74	0.387	2.449	ATF4,FZD1,FZD4,FZD6,FZD8,FZD9,NFAT5,NFATC1,NFATC2,NFATC4,NOTUM,PDE6B,PDE6D,PDE6G,PDE6H,PDIA3,PLCB3,PLCD1,PLCE1,PLCG2,ROR1,SMO,WNT5A,WNT5B
HGF Signaling	5.57	0.315	3.889	CCND1,CDK2,CDKN1A,DOCK1,ELF1,ELF2,ELF3,FOS,ITGA2,ITGA3,ITGA5,ITGB1,MAP3K12,MAP3K5,MAP3K6,MAP3K8,MAPK10,MAPK3,MET,MRAS,NRAS,PIK3C2A,PIK3C3,PIK3CB,PLCG2,PRKCD,PRKCH,PRKCI,PRKCQ,PTPN11,RAC1,RALA,RAP1B,RAP2B,RRAS2
Ephrin B Signaling	5.5	0.361	2.357	ABI1,CTNNB1,CXCL12,EFNB1,EPHB3,EPHB4,GNA12,GNAI2,GNAO1,GNAT1,GNAT2,GNAZ,GNB1,GNB3,GNB4,GNB5,GNG12,GNG13,GNG3,GNG5,MAPK3,MRAS,NCK2,RAC1,RHOA,VAV2
NRF2-mediated Oxidative Stress Response	5.48	0.27	3.9	ABCC4,ACTA2,ACTB,ACTG1,ACTG2,ATF4,CAT,CLPP,CUL3,DNAJB1,DNAJC15,DNAJC3,DNAJC8,DNAJC9,EPHX1,FOS,FTH1,FTL,GCLM,GSTA3,GSTA5,GSTM1,GSTM5,GSTO1,GSTT2/GSTT2B,HMOX1,MAF,MAFK,MAP2K3,MAP3K5,MAPK3,MAPK7,MGST1,MRAS,NQO1,NRAS,PIK3C2A,PIK3C3,PIK3CB,PRDX1,PRKCD,PRKCH,PRKCI,PRKCQ,RALA,RAP1B,RAP2B,RRAS2,SOD3,TXN,USP14
Remodeling of Epithelial Adherens Junctions	5.48	0.368	2.53	ACTA2,ACTB,ACTG1,ACTG2,ACTN4,ACTR3,ARPC1A,ARPC1B,ARPC2,ARPC5,CDH1,CTNNA1,CTNNB1,CTNND1,DNM1,DNM2,IQGAP1,MAPRE1,MET,RALA,TUBB2A,TUBB4A,TUBB4B,TUBB6,VCL
Rac Signaling	5.47	0.312	4.7	ACTR3,ARPC1A,ARPC1B,ARPC2,ARPC5,CD44,CYFIP1,IQGAP1,IQGAP2,ITGA2,ITGA3,ITGA5,ITGB1,MAPK3,MRAS,NCF2,NCKAP1,NOX4,NRAS,PAK3,PARD3,PIK3C2A,PIK3C3,PIK3CB,PIP5K1B,PIP5K1C,PIP5KL1,PRKCI,PTK2B,RAC1,RALA,RAP1B,RAP2B,RHOA,RRAS2
PCP pathway	5.45	0.383	3.273	DAAM1,EFNB1,FZD1,FZD4,FZD6,FZD8,FZD9,LGR4,MAPK10,NDP,PFN1,PFN2,RAC1,RHOA,RSPO3,SMO,VANGL1,WNT2,WNT4,WNT5A,WNT5B,WNT7B,WNT9A
Protein Kinase A Signaling	5.32	0.226	0.707	ADCY2,ADCY4,AKAP11,ATF4,Calm1 (includes others),CAMK2B,CAMK2D,CHP1,CNGA1,Cngb1,CTNNB1,DUSP26,DUSP6,FLNA,GLI3,GNAI2,GNB1,GNB3,GNB4,GNB5,GNG12,GNG13,GNG3,GNG5,H1-0,ITPR1,ITPR3,KDELR1,KDELR3,MAPK3,MTMR3,MYL12B,MYL4,MYL9,MYLK,NFAT5,NFATC1,NFATC2,NFATC4,NOTUM,PDE10A,PDE1A,PDE4B,PDE5A,PDE6B,PDE6D,PDE6G,PDE6H,PDIA3,PLCB3,PLCD1,PLCE1,PLCG2,Ppp1cc,PPP1R14B,PPP1R3C,PPP3CC,PPP3R1,PRKAR1B,PRKCD,PRKCH,PRKCI,P…
Regulation of Cellular Mechanics by Calpain Protease	5.32	0.369	3.578	ACTN4,CAPN1,CAPN2,CAPN5,CAPN6,CAPNS1,CAST,CCND1,CDK2,CNGA1,EGFR,EZR,ITGA2,ITGA3,ITGA5,ITGB1,MAPK3,MRAS,NRAS,RALA,RAP1B,RAP2B,RRAS2,VCL
RhoA Signaling	5.31	0.301	3.307	ACTA2,ACTB,ACTG1,ACTG2,ACTR3,ANLN,ARPC1A,ARPC1B,ARPC2,ARPC5,EPHA1,EZR,GNA12,LPAR1,LPAR6,MPRIP,MSN,MYL12B,MYL4,MYL9,MYLK,NGEF,NRP2,PFN1,PFN2,PIP5K1B,PIP5K1C,PIP5KL1,PKN1,PLEKHG5,PTK2B,RHOA,RHPN2,RND3,RTKN,SEPTIN4,SEPTIN6
Agrin Interactions at Neuromuscular Junction	5.28	0.346	3.545	ACTA2,ACTB,ACTG1,ACTG2,EGFR,ERBB2,ERBB3,ITGA2,ITGA3,ITGA5,ITGA6,ITGB1,LAMA2,LAMB1,MAPK10,MAPK3,MRAS,NRAS,NRG3,PAK3,RAC1,RALA,RAP1B,RAP2B,RAPSN,RRAS2,UTRN
Regulation of the Epithelial-Mesenchymal Transition Pathway	5.27	0.266	#NUM!	ADAM17,APH1A,CDH1,CTNNB1,EGFR,ESRP2,FGF10,FGF13,FGF9,FGFR1,FGFR2,FGFR3,FGFRL1,FZD1,FZD4,FZD6,FZD8,FZD9,ID2,JAG2,JAK3,LOX,MAP2K3,MAPK3,MET,MRAS,NOTCH3,NRAS,PARD6G,PDGFRB,PIK3C2A,PIK3C3,PIK3CB,PTPN11,RALA,RAP1B,RAP2B,RHOA,RRAS2,SMAD3,SMAD4,SMO,TGFB1,TGFB3,TGFBR1,WNT2,WNT4,WNT5A,WNT5B,WNT7B,WNT9A
Sperm Motility	5.24	0.256	2.268	Calm1 (includes others),CNGA1,Cngb1,DDR1,DDR2,EGFR,EPHA1,EPHA2,EPHB3,EPHB4,ERBB2,ERBB3,FGFR1,FGFR2,FGFR3,FRK,GUCY1A1,GUCY1B1,HCK,ITPR1,ITPR3,JAK3,KIT,MAP2K3,MATK,MERTK,MET,MRAS,MST1R,NOTUM,NPR1,NTRK1,NTRK2,PDE1A,PDE4B,PDGFRB,PDIA3,PEAK1,PLA2G4A,PLA2G4E,PLA2G7,PLA2R1,PLAAT3,PLCB3,PLCD1,PLCE1,PLCG2,PRKAR1B,PRKCD,PRKCH,PRKCI,PRKCQ,PTK2B,ROR1,RYK,SLC12A2,SYK
Acute Phase Response Signaling	5.12	0.268	3.888	A2M,C2,C3,C4A/C4B,CRABP1,ECSIT,FN1,FOS,FTL,HMOX1,IKBKB,IL18,IL1A,IL1R1,IL36G,IL36RN,ITIH2,LBP,MAP2K3,MAP3K5,MAPK13,MAPK3,MRAS,MYD88,NRAS,OSMR,PIK3CB,PTPN11,RALA,RAP1B,RAP2B,RBP1,RBP2,RBP3,RIPK1,RRAS2,SERPINA3,SERPIND1,SERPINF1,SERPING1,SHC1,SOCS3,SOCS6,TF,TNFRSF11B,TNFRSF1A,TTR,VWF
Osteoarthritis Pathway	5.02	0.256	3.015	ADAMTS4,ALPL,ANXA2,ANXA5,ATF4,BMP2,CASP8,CCN4,CTNNA1,CTNNB1,DCN,DDR2,DKK1,ELF3,FGFR1,FGFR3,FN1,FZD1,FZD4,FZD6,FZD8,FZD9,GLI2,GLI3,H19,HES1,HTRA1,IL1R1,ITGA2,ITGA3,ITGA5,ITGB1,LRP1,MMP12,MTF1,PDGFC,PGF,PRKAB1,PTH1R,RAC1,RARRES2,S100A9,SDC4,SLC39A8,SMAD3,SMAD4,SMAD6,SMO,SPP1,TGFB1,TGFBR1,TIMP3,TLR4,TNFRSF1A
Role of NFAT in Regulation of the Immune Response	4.98	0.265	2.92	Calm1 (includes others),CHP1,CSNK1G3,FCGR2A,FOS,GNA12,GNAI2,GNAO1,GNAT1,GNAT2,GNAZ,GNB1,GNB3,GNB4,GNB5,GNG12,GNG13,GNG3,GNG5,HLA-A,HLA-DMB,HLA-DQA1,HLA-DQB1,HLA-DRB5,IKBKB,ITPR1,ITPR3,MAPK3,MEF2D,MRAS,NFAT5,NFATC1,NFATC2,NFATC4,NRAS,PIK3C2A,PIK3C3,PIK3CB,PLCB3,PLCG2,PPP3CC,PPP3R1,PRKCQ,RALA,RAP1B,RAP2B,RRAS2,SYK
Actin Nucleation by ARP-WASP Complex	4.97	0.347	4.491	ACTR3,ARPC1A,ARPC1B,ARPC2,ARPC5,GNA12,ITGA2,ITGA3,ITGA5,ITGB1,MRAS,NCK2,NRAS,RAC1,RALA,RAP1B,RAP2B,RHOA,RHOC,RHOH,RHOJ,RHOT1,RND3,RRAS2,VASP
G Beta Gamma Signaling	4.97	0.295	1.372	ADCY2,CACNB2,CACNG3,CAV2,DNM2,EGFR,GNA12,GNAI2,GNAO1,GNAT1,GNAT2,GNAZ,GNB1,GNB3,GNB4,GNB5,GNG12,GNG13,GNG3,GNG5,HBEGF,KCNJ9,MAPK3,MRAS,NRAS,PLCG2,PRKAR1B,PRKCD,PRKCH,PRKCI,PRKCQ,RALA,RAP1B,RAP2B,RRAS2,SHC1
14-3-3-mediated Signaling	4.96	0.291	4.131	FOS,GFAP,MAP3K5,MAPK10,MAPK3,MAPT,MRAS,NOTUM,NRAS,PDCD6IP,PDIA3,PIK3C2A,PIK3C3,PIK3CB,PLCB3,PLCD1,PLCE1,PLCG2,PRKCD,PRKCH,PRKCI,PRKCQ,RALA,RAP1B,RAP2B,RPS6KA1,RRAS2,SFN,SNCA,TNFRSF1A,TUBB2A,TUBB4A,TUBB4B,TUBB6,VIM,YAP1,YWHAB
Antiproliferative Role of Somatostatin Receptor 2	4.89	0.338	2	CDKN1A,GAD1,GNB1,GNB3,GNB4,GNB5,GNG12,GNG13,GNG3,GNG5,GUCY1A1,GUCY1B1,MAPK3,MRAS,NPR1,NPR3,NRAS,PIK3C2A,PIK3C3,PIK3CB,PTPN11,PTPN6,RALA,RAP1B,RAP2B,RRAS2
FAK Signaling	4.88	0.316	#NUM!	ACTA2,ACTB,ACTG1,ACTG2,CAPN1,CAPN2,CAPN5,CAPN6,CAPNS1,DOCK1,EGFR,ITGA2,ITGA3,ITGA5,ITGB1,MAPK3,MRAS,NRAS,PAK3,PIK3C2A,PIK3C3,PIK3CB,PLCG2,RAC1,RALA,RAP1B,RAP2B,RRAS2,TNS1,VCL
Endothelin-1 Signaling	4.85	0.261	3.753	ADCY2,ADCY4,CASP8,EDNRA,EDNRB,FOS,GNA12,GNAI2,GNAO1,GNAT1,GNAT2,GNAZ,GUCY1A1,GUCY1B1,HMOX1,ITPR1,ITPR3,MAPK10,MAPK13,MAPK3,MAPK6,MAPK7,MRAS,NOTUM,NRAS,PDIA3,PIK3C2A,PIK3C3,PIK3CB,PLA2G4A,PLA2G4E,PLA2G7,PLA2R1,PLAAT3,PLCB3,PLCD1,PLCE1,PLCG2,PLD5,PRKCD,PRKCH,PRKCI,PRKCQ,PTGS1,RALA,RAP1B,RAP2B,RRAS2,SHC1
Regulation Of The Epithelial Mesenchymal Transition By Growth Factors Pathway	4.85	0.261	4.718	CDH1,EGFR,ERBB2,ESRP2,FGF10,FGF13,FGF9,FGFR1,FGFR2,FGFR3,FGFRL1,FOS,ID2,IKBKB,JAK3,MAP2K3,MAPK10,MAPK13,MAPK3,MET,MRAS,NRAS,OCLN,PARD6G,PDGFA,PDGFC,PDGFRB,PIK3C2A,PIK3C3,PIK3CB,PTPN11,RAC1,RALA,RAP1B,RAP2B,RHOA,RRAS2,SHC1,SMAD3,SMAD4,TGFB1,TGFB3,TGFBR1,TNFRSF11B,TNFRSF1A,TNFSF13B,VIM,WWTR1,YAP1
Role of NFAT in Cardiac Hypertrophy	4.83	0.252	2.48	ADCY2,ADCY4,CACNB2,CACNG3,Calm1 (includes others),CAMK2B,CAMK2D,CHP1,CTF1,GNAI2,GNB1,GNB3,GNB4,GNB5,GNG12,GNG13,GNG3,GNG5,HDAC5,HDAC7,ITPR1,ITPR3,MAP2K3,MAPK10,MAPK13,MAPK3,MEF2D,MRAS,NFATC4,NOTUM,NRAS,PDIA3,PIK3C2A,PIK3C3,PIK3CB,PLCB3,PLCD1,PLCE1,PLCG2,PPP3CC,PPP3R1,PRKAR1B,PRKCD,PRKCH,PRKCI,PRKCQ,RALA,RAP1B,RAP2B,RRAS2,SHC1,TGFB1,TGFB3,TGFBR1
Neuregulin Signaling	4.78	0.312	4.491	ADAM17,DCN,EGFR,ERBB2,ERBB3,ERBIN,GRB7,HBEGF,HSP90AA1,ITGA2,ITGA3,ITGA5,ITGB1,MAPK3,MATK,MRAS,NRAS,NRG3,PLCG2,PRKCD,PRKCH,PRKCI,PRKCQ,PTPN11,RALA,RAP1B,RAP2B,RRAS2,SHC1,TGFA
Phagosome Formation	4.72	0.288	#NUM!	C3AR1,CLEC7A,FCGR2A,Fcrls,FN1,ITGA2,ITGA3,ITGA5,ITGAM,ITGB1,MRC2,NOTUM,PDIA3,PIK3C2A,PIK3C3,PIK3CB,PLCB3,PLCD1,PLCE1,PLCG2,PRKCD,PRKCH,PRKCI,PRKCQ,RAC1,RHOA,RHOC,RHOH,RHOJ,RHOT1,RND3,SYK,TLR3,TLR4,TLR5,VTN
Senescence Pathway	4.68	0.236	3.845	ATF3,ATR,Calm1 (includes others),CAPN1,CAPN2,CAPN5,CAPN6,CAPNS1,CAT,CBX2,CBX8,CCNB1,CCND1,CDK2,CDKN1A,CDKN2B,CHEK2,CHP1,E2F7,EIF4EBP1,ELF1,ELF2,ELF3,FZR1,IKBKB,IL1A,ITPR3,MAP2K3,MAPK3,MAPK6,MAPK7,MAPKAPK3,MRAS,MRE11,NFAT5,NFATC1,NFATC2,NFATC4,NRAS,PCGF1,PDK1,PIK3C2A,PIK3C3,PIK3CB,PML,PPM1J,PPP2R1A,PPP2R2B,PPP2R5A,PPP3CC,PPP3R1,RALA,RAP1B,RAP2B,RASSF5,RRAS2,SMAD3,SMAD4,SMAD6,TGFB1,TGFB3,TGFBR1,TGF…
CREB Signaling in Neurons	4.62	0.251	2.959	ADCY2,ADCY4,ATF4,CACNB2,CACNG3,Calm1 (includes others),CAMK2B,CAMK2D,GNA12,GNAI2,GNAO1,GNAT1,GNAT2,GNAZ,GNB1,GNB3,GNB4,GNB5,GNG12,GNG13,GNG3,GNG5,GRM8,ITPR1,ITPR3,MAPK3,MRAS,NOTUM,NRAS,PDIA3,PIK3C2A,PIK3C3,PIK3CB,PLCB3,PLCD1,PLCE1,PLCG2,POLR2A,POLR2G,POLR2J,POLR2K,PRKAR1B,PRKCD,PRKCH,PRKCI,PRKCQ,RALA,RAP1B,RAP2B,RPS6KA1,RRAS2,SHC1
HER-2 Signaling in Breast Cancer	4.61	0.321	#NUM!	CCND1,CDKN1A,EGFR,ERBB2,ERBB3,ITGB1,ITGB4,ITGB5,ITGB6,ITGB7,ITGB8,MAP3K5,MRAS,NRAS,PARD3,PARD6G,PIK3C2A,PIK3C3,PIK3CB,PRKCD,PRKCH,PRKCI,PRKCQ,RALA,RAP1B,RAP2B,RRAS2
CDK5 Signaling	4.54	0.296	0	ADCY2,ADCY4,BDNF,CAPN1,DRD1,ITGA2,ITGA3,ITGA6,ITGB1,LAMA5,LAMB1,MAPK10,MAPK13,MAPK3,MAPK6,MAPK7,MAPT,MRAS,NRAS,NTRK2,PPM1J,Ppp1cc,PPP1R14B,PPP1R3C,PPP2R1A,PPP2R2B,PPP2R5A,PRKAR1B,RALA,RAP1B,RAP2B,RRAS2
Production of Nitric Oxide and Reactive Oxygen Species in Macrophages	4.51	0.255	4.128	APOD,APOE,ARG2,CAT,CLU,CYBA,FOS,IFNGR1,IKBKB,IRF1,IRF8,JAK3,LYZ,MAP3K12,MAP3K5,MAP3K6,MAP3K8,MAPK10,MAPK13,MAPK3,NCF2,PIK3C2A,PIK3C3,PIK3CB,PLCG2,PON1,PPM1J,PPP1R14B,PPP1R3C,PPP2R1A,PPP2R2B,PPP2R5A,PRKCD,PRKCH,PRKCI,PRKCQ,PTPN6,RAC1,RAP1B,RHOA,RHOC,RHOH,RHOJ,RHOT1,RND3,TLR4,TNFRSF11B,TNFRSF1A
Cholecystokinin/Gastrin-mediated Signaling	4.42	0.286	4.352	EGFR,FOS,GNA12,IL18,IL1A,IL36G,IL36RN,ITPR1,ITPR3,MAP2K3,MAPK10,MAPK3,MAPK7,MEF2D,MRAS,NRAS,PLCB3,PRKCD,PRKCH,PRKCI,PRKCQ,PTK2B,RAC1,RALA,RAP1B,RAP2B,RHOA,RHOC,RHOH,RHOJ,RHOT1,RND3,RRAS2,SHC1
CCR3 Signaling in Eosinophils	4.4	0.282	3.13	Calm1 (includes others),GNAI2,GNB1,GNB3,GNB4,GNB5,GNG12,GNG13,GNG3,GNG5,ITPR1,ITPR3,MAPK13,MAPK3,MPRIP,MRAS,MYLK,NRAS,PAK3,PIK3C2A,PIK3C3,PIK3CB,PLA2G4A,PLA2G4E,PLCB3,PRKCD,PRKCH,PRKCI,PRKCQ,RAC1,RALA,RAP1B,RAP2B,RHOA,RRAS2
IL-1 Signaling	4.37	0.308	1.155	ADCY2,ADCY4,ECSIT,FOS,GNA12,GNAI2,GNAO1,GNAT1,GNAT2,GNAZ,GNB1,GNB3,GNB4,GNB5,GNG12,GNG13,GNG3,GNG5,IKBKB,IL1A,IL1R1,IRAK2,MAP2K3,MAPK10,MAPK13,MRAS,MYD88,PRKAR1B
Semaphorin Neuronal Repulsive Signaling Pathway	4.32	0.277	0.667	CD44,CRMP1,CSPG4,DPYSL2,DPYSL4,ERBB2,FARP2,GUCY1A1,GUCY1B1,ITGA2,ITGA3,ITGA5,ITGB1,MAP2K3,MAPT,MICAL1,MPRIP,MYL12B,MYL4,MYL9,NRP1,NRP2,PAK3,PDE4B,PIK3C2A,PIK3C3,PIK3CB,PIP5K1C,PLCG2,PLXNB1,PRKAR1B,RAC1,RHOA,SEMA4D,SEMA6C,SMC3
STAT3 Pathway	4.32	0.274	3.286	BMP6,CDKN1A,EGFR,FGFR1,FGFR2,FGFR3,GHR,IL10RB,IL13RA1,IL17RC,IL17RD,IL17RE,IL1A,IL1R1,MAP3K12,MAP3K21,MAPK10,MAPK13,MAPK3,MRAS,NRAS,NTRK1,NTRK2,PDGFRB,PIM1,PTPN6,RAC1,RALA,RAP1B,RAP2B,RRAS2,SOCS3,SOCS6,TGFA,TGFB1,TGFBR1,TGFBR3
PAK Signaling	4.25	0.299	3.528	EPHB3,GIT1,ITGA2,ITGA3,ITGA5,ITGB1,MAPK10,MAPK3,MRAS,MYL12B,MYL4,MYL9,MYLK,NCK2,NRAS,PAK3,PDGFA,PDGFC,PDGFRB,PIK3C2A,PIK3C3,PIK3CB,PTK2B,RAC1,RALA,RAP1B,RAP2B,RRAS2,SHC1
Androgen Signaling	4.24	0.272	0.258	CACNB2,CACNG3,Calm1 (includes others),CALR,CCND1,CCNH,DNAJB1,GNA12,GNAI2,GNAO1,GNAT1,GNAT2,GNAZ,GNB1,GNB3,GNB4,GNB5,GNG12,GNG13,GNG3,GNG5,HSP90AA1,MAPK3,MRAS,NCOA4,POLR2A,POLR2G,POLR2J,POLR2K,PRKAR1B,PRKCD,PRKCH,PRKCI,PRKCQ,SHC1,SMAD3,TGFB1I1
Glioma Invasiveness Signaling	4.24	0.324	2.711	CD44,F2R,ITGAV,ITGB5,MAPK3,MRAS,NRAS,PIK3C2A,PIK3C3,PIK3CB,RAC1,RALA,RAP1B,RAP2B,RHOA,RHOC,RHOH,RHOJ,RHOT1,RND3,RRAS2,TIMP2,TIMP3,VTN
P2Y Purigenic Receptor Signaling Pathway	4.17	0.276	2.556	ADCY2,ADCY4,ATF4,FOS,GNAI2,GNB1,GNB3,GNB4,GNB5,GNG12,GNG13,GNG3,GNG5,MAPK3,MRAS,NOTUM,NRAS,P2RY2,PDIA3,PIK3C2A,PIK3C3,PIK3CB,PLCB3,PLCD1,PLCE1,PLCG2,PRKAR1B,PRKCD,PRKCH,PRKCI,PRKCQ,RALA,RAP1B,RAP2B,RRAS2
RAR Activation	4.14	0.247	#NUM!	ACTB,ACTL6B,ADCY2,ADCY4,ADH7,AKR1B1,AKR1B10,ALDH1A1,ALDH1A2,ALDH1A3,BMP2,CCNH,CITED2,CRABP1,CYP26A1,FOS,IGFBP3,LRAT,MAP3K5,MAPK10,MAPK13,NR2F2,NRIP2,PIK3CB,PML,PRKAR1B,PRKCD,PRKCH,PRKCI,PRKCQ,RAC1,RARG,RBP1,RBP2,RBP3,RDH10,RDH12,RDH5,RXRA,SDR9C7,SMAD3,SMAD4,SMAD6,SMARCA2,SMARCD1,SORBS3,TGFB1,TGFB3
Gαq Signaling	4.12	0.259	3.43	Calm1 (includes others),CHP1,GNB1,GNB3,GNB4,GNB5,GNG12,GNG13,GNG3,GNG5,HMOX1,IKBKB,ITPR1,ITPR3,MAPK3,MRAS,NFATC1,NFATC2,NFATC4,PIK3C2A,PIK3C3,PIK3CB,PLCB3,PLCG2,PLD5,PPP3CC,PPP3R1,PRKCD,PRKCH,PRKCI,PRKCQ,PTK2B,RAC1,RGS2,RGS7,RHOA,RHOC,RHOH,RHOJ,RHOT1,RND3
HIF1α Signaling	4.12	0.244	2.546	ADM,BMP6,CAMK2B,CAMK2D,CDKN1A,CHP1,EGLN1,EGLN3,EIF4EBP1,GPI,HK1,HMOX1,HSP90AA1,HSPA5,LDHA,LDHB,MAP2K3,MAPK3,MET,MKNK2,MMP12,MMP14,MMP17,MMP28,MRAS,NCF2,NOX4,NRAS,PDGFC,PGF,PIK3C2A,PIK3C3,PIK3CB,PKM,PLCG2,PPP3CC,PPP3R1,PRKCD,PRKCH,PRKCI,PRKCQ,RALA,RAP1B,RAP2B,RRAS2,SLC2A1,TF,TGFA,TGFB1,VIM
Regulation of IL-2 Expression in Activated and Anergic T Lymphocytes	4.12	0.303	#NUM!	Calm1 (includes others),CHP1,FOS,IKBKB,MALT1,MAPK10,MAPK3,MRAS,NFAT5,NFATC1,NFATC2,NFATC4,NRAS,PLCG2,PPP3CC,PPP3R1,RAC1,RALA,RAP1B,RAP2B,RRAS2,SMAD3,SMAD4,TGFB1,TGFB3,TGFBR1,VAV2
NF-κB Signaling	4.1	0.251	6.112	BMP2,BMP4,CARD10,CASP8,EGFR,FGFR1,FGFR2,FGFR3,GHR,IKBKB,IL18,IL1A,IL1R1,IL36G,IL36RN,LTBR,MALT1,MAP3K8,MRAS,MYD88,NRAS,NTRK1,NTRK2,PDGFRB,PIK3C2A,PIK3C3,PIK3CB,PLCG2,PRKCQ,RALA,RAP1B,RAP2B,RIPK1,RRAS2,TAB3,TGFA,TGFBR1,TGFBR3,TLR3,TLR4,TLR5,TNFAIP3,TNFRSF11B,TNFRSF1A,TNFSF13B
ErbB Signaling	4.09	0.298	3.272	EGFR,ERBB2,ERBB3,FOS,HBEGF,MAP2K3,MAPK10,MAPK13,MAPK3,MRAS,NCK2,NRAS,NRG3,PAK3,PIK3C2A,PIK3C3,PIK3CB,PLCG2,PRKCD,PRKCH,PRKCI,PRKCQ,RALA,RAP1B,RAP2B,RRAS2,SHC1,TGFA
Fcγ Receptor-mediated Phagocytosis in Macrophages and Monocytes	4.09	0.298	5.196	ACTA2,ACTB,ACTG1,ACTG2,ACTR3,ARPC1A,ARPC1B,ARPC2,ARPC5,DOCK1,EZR,FCGR2A,GAB2,HCK,HMOX1,MAPK3,NCK2,PLD5,PRKCD,PRKCH,PRKCI,PRKCQ,PTK2B,RAC1,SYK,VAMP3,VASP,VAV2
Xenobiotic Metabolism Signaling	4.08	0.226	#NUM!	ALDH1A1,ALDH1A2,ALDH1A3,ALDH2,ALDH3A1,ANKRA2,CAMK2B,CAMK2D,CAT,CES1,Ces1e,CES5A,CHST11,CITED2,CUL3,CYP1B1,CYP3A7,FTL,GRIP1,GSTA3,GSTA5,GSTM1,GSTM5,GSTO1,GSTT2/GSTT2B,HDAC5,HMOX1,HS6ST1,HS6ST2,HSP90AA1,IL1A,MAF,MAP2K3,MAP3K12,MAP3K5,MAP3K6,MAP3K8,MAPK13,MAPK3,MAPK7,MGST1,MRAS,NQO1,NRAS,PIK3C2A,PIK3C3,PIK3CB,PPM1J,PPP2R1A,PPP2R2B,PPP2R5A,PRKCD,PRKCH,PRKCI,PRKCQ,RALA,RAP1B,RAP2B,RRAS2,RXRA,SMOX,SOD3…
IL-4 Signaling	4.06	0.306	#NUM!	HLA-A,HLA-DMB,HLA-DQA1,HLA-DQB1,HLA-DRB5,IL13RA1,INPP5F,INPP5J,INPP5K,JAK3,MRAS,NFAT5,NFATC1,NFATC2,NFATC4,NRAS,PIK3C2A,PIK3C3,PIK3CB,PTPN6,RALA,RAP1B,RAP2B,RRAS2,SHC1,STAT6
B Cell Receptor Signaling	4.05	0.249	3.618	ATF4,Calm1 (includes others),CAMK2B,CAMK2D,CARD10,DAPP1,FCGR2A,GAB2,IKBKB,INPP5F,INPP5J,INPP5K,MALT1,MAP2K3,MAP3K12,MAP3K5,MAP3K6,MAP3K8,MAPK13,MAPK3,MRAS,NFAT5,NFATC1,NFATC2,NFATC4,NRAS,PIK3C2A,PIK3C3,PIK3CB,PLCG2,PPP3CC,PPP3R1,PRKCQ,PTK2B,PTPN11,PTPN6,PTPRC,RAC1,RALA,RAP1B,RAP2B,RASSF5,RRAS2,SHC1,SYK,VAV2
Neurotrophin/TRK Signaling	4.03	0.316	2.4	ATF4,BDNF,CRYGA,FOS,MAP2K3,MAP3K5,MAPK3,MRAS,NRAS,NTF3,NTF4,NTRK1,NTRK2,PIK3C2A,PIK3C3,PIK3CB,PTPN11,RALA,RAP1B,RAP2B,RPS6KA1,RRAS2,SHC1,SPRY1
CD28 Signaling in T Helper Cells	3.95	0.275	2.268	ACTR3,ARPC1A,ARPC1B,ARPC2,ARPC5,Calm1 (includes others),CHP1,FOS,HLA-A,HLA-DMB,HLA-DQA1,HLA-DQB1,HLA-DRB5,IKBKB,ITPR1,ITPR3,MALT1,MAPK10,NFAT5,NFATC1,NFATC2,NFATC4,PIK3C2A,PIK3C3,PIK3CB,PPP3CC,PPP3R1,PRKCQ,PTPN11,PTPN6,PTPRC,RAC1,SYK
α-Adrenergic Signaling	3.92	0.292	3.638	ADCY2,ADCY4,Calm1 (includes others),GNAI2,GNB1,GNB3,GNB4,GNB5,GNG12,GNG13,GNG3,GNG5,ITPR1,ITPR3,MAPK3,MRAS,NRAS,PLCG2,PRKAR1B,PRKCD,PRKCH,PRKCI,PRKCQ,PYGL,RALA,RAP1B,RAP2B,RRAS2
Opioid Signaling Pathway	3.89	0.231	1.069	ADCY2,ADCY4,AP1B1,AP2A2,AP2M1,ATF4,CACNB2,CACNG3,Calm1 (includes others),CAMK2B,CAMK2D,CLTB,CTNNB1,FOS,FRK,GNAI2,GNAO1,GNB1,GNB3,GNG5,GRINA,GRK3,GRK5,HCK,ITPR1,ITPR3,KCNJ9,MAP2K3,MAPK3,MAPK6,MAPK7,MRAS,NRAS,PDE1A,PDK1,PENK,PPP3CC,PPP3R1,PRKAR1B,PRKCD,PRKCH,PRKCI,PRKCQ,RAC1,RALA,RAP1B,RAP2B,RGS10,RGS11,RGS12,RGS17,RGS20,RGS5,RGS7,RPS6KA1,RRAS2,SLC12A5
Caveolar-mediated Endocytosis Signaling	3.87	0.315	#NUM!	ACTA2,ACTB,ACTG1,ACTG2,B2M,CAVIN1,DNM2,EGFR,FLNA,HLA-A,ITGA2,ITGA3,ITGA5,ITGA6,ITGA8,ITGAM,ITGAV,ITGB1,ITGB4,ITGB5,ITGB6,ITGB7,ITGB8
Necroptosis Signaling Pathway	3.85	0.255	0.632	BIRC3,CAMK2B,CAMK2D,CAPN1,CAPN2,CAPN5,CAPN6,CAPNS1,CASP8,CHP1,DAPK1,FAS,GLUL,IKBKB,MERTK,PGAM5,PLA2G4A,PLA2G4E,PPID,PPP3CC,PPP3R1,PYCARD,PYGL,RIPK1,SLC25A13,SLC25A3,SLC25A4,STAT2,TIMM10,TIMM17A,TIMM50,TIMM8B,TLR3,TLR4,TNFRSF11B,TNFRSF1A,TOMM20,TSPO,VDAC2,VDAC3
Aryl Hydrocarbon Receptor Signaling	3.75	0.259	0.447	ALDH1A1,ALDH1A2,ALDH1A3,ALDH2,ALDH3A1,ATR,CCND1,CCND2,CDK2,CDKN1A,CHEK2,CTSD,CYP1B1,DCT,FAS,FOS,GSTA3,GSTA5,GSTM1,GSTM5,GSTO1,GSTT2/GSTT2B,HSP90AA1,HSPB1,IL1A,MAPK3,MGST1,NCOA3,NCOA7,NFIX,NQO1,RARG,RXRA,TGFB1,TGFB3,TGM2,TYR
Estrogen Receptor Signaling	3.75	0.216	1.434	ADCY2,ADCY4,ARG2,ATF4,ATP5F1C,ATP5MC1,ATP5PB,CCND1,CDKN1A,CTBP2,CYC1,EGFR,EIF2B4,EIF4EBP1,FOS,GNA12,GNAI2,GNAO1,GNAT1,GNAT2,GNAZ,GNB1,GNB3,GNG5,HES1,HSP90AA1,JAK3,MAPK3,MDK,MED6,MMP12,MMP14,MMP17,MMP28,MPRIP,MRAS,MT-CYB,MYL12B,MYL4,MYL9,NCOA3,NOTUM,NRAS,PCNA,PDGFC,PDIA3,PGF,PIK3C2A,PIK3C3,PIK3CB,PLCB3,PLCD1,PLCE1,PLCG2,PRKAB1,PRKAR1B,PRKCD,PRKCH,PRKCI,PRKCQ,RALA,RAP1B,RAP2B,RHOA,RRAS2,SDHC,SHC1,T…
UVA-Induced MAPK Signaling	3.75	0.286	3.441	CYCS,EGFR,FOS,MAPK10,MAPK13,MAPK3,MRAS,NOTUM,NRAS,PARP12,PARP6,PARP9,PDIA3,PIK3C2A,PIK3C3,PIK3CB,PLCB3,PLCD1,PLCE1,PLCG2,RALA,RAP1B,RAP2B,RPS6KA1,RPS6KC1,RRAS2,SMPD3,TIPARP
Adrenomedullin signaling pathway	3.67	0.239	3.429	ADCY2,ADCY4,ADM,C3,Calm1 (includes others),CFH,CRCP,FOS,GAD1,GPR37,GUCY1A1,GUCY1B1,IL18,IL1A,IL36G,IL36RN,ITPR1,ITPR3,MAP2K3,MAPK10,MAPK13,MAPK3,MAPK6,MAPK7,MATK,MRAS,MYLK,NOTUM,NPR1,NPR3,NRAS,PDIA3,PIK3C2A,PIK3C3,PIK3CB,PLCB3,PLCD1,PLCE1,PLCG2,PRKAR1B,PTK2B,RALA,RAP1B,RAP2B,RRAS2,RXRA,SHC1
p70S6K Signaling	3.66	0.264	4.243	EEF2K,EGFR,F2R,F2RL1,GNAI2,MAPK3,MAPT,MRAS,NOTUM,NRAS,PDIA3,PIK3C2A,PIK3C3,PIK3CB,PLCB3,PLCD1,PLCE1,PLCG2,PPM1J,PPP2R1A,PPP2R2B,PPP2R5A,PRKCD,PRKCH,PRKCI,PRKCQ,RALA,RAP1B,RAP2B,RRAS2,SFN,SHC1,SYK,YWHAB
Reelin Signaling in Neurons	3.66	0.264	2.828	ACTR3,APBB1,APOE,APP,ARHGEF3,ARHGEF5,ARPC1A,ARPC1B,ARPC2,ARPC5,CAMK2B,CAMK2D,FRK,GRINA,HCK,ITGA2,ITGA3,ITGA5,ITGA6,ITGB1,MAP1B,MAP2K3,MAPK10,MAPK3,MAPK8IP2,MAPT,NECTIN3,PDK1,PIK3C2A,PIK3C3,PIK3CB,RAC1,RAP1B,RHOA
Synaptic Long Term Potentiation	3.66	0.264	2.058	ATF4,Calm1 (includes others),CAMK2B,CAMK2D,CHP1,GRINA,GRM8,ITPR1,ITPR3,MAPK3,MRAS,NOTUM,NRAS,PDIA3,PLCB3,PLCD1,PLCE1,PLCG2,Ppp1cc,PPP1R14B,PPP1R3C,PPP3CC,PPP3R1,PRKAR1B,PRKCD,PRKCH,PRKCI,PRKCQ,RALA,RAP1B,RAP2B,RAPGEF3,RPS6KA1,RRAS2
HIPPO signaling	3.63	0.294	0.471	AJUBA,CD44,CRB1,DLG3,FRMD6,MOB1A,MST1,PARD3,PATJ,PPM1J,Ppp1cc,PPP1R14B,PPP1R3C,PPP2R1A,PPP2R2B,PPP2R5A,SFN,SMAD3,SMAD4,TEAD1,TJP2,WWC1,WWTR1,YAP1,YWHAB
Relaxin Signaling	3.63	0.253	0.243	ADCY2,ADCY4,FOS,GAD1,GNA12,GNAI2,GNAO1,GNAT1,GNAT2,GNAZ,GNB1,GNB3,GNB4,GNB5,GNG12,GNG13,GNG3,GNG5,GUCY1A1,GUCY1B1,MAPK3,MRAS,NPR1,NPR3,PDE10A,PDE1A,PDE4B,PDE5A,PDE6B,PDE6D,PDE6G,PDE6H,PIK3C2A,PIK3C3,PIK3CB,PRKAR1B,RAP1B,SMPDL3A
Agranulocyte Adhesion and Diapedesis	3.59	0.238	#NUM!	2610528A11Rik,ACTA2,ACTB,ACTG1,ACTG2,CLDN1,CLDN10,CLDN11,CLDN19,CLDN2,CLDN5,CLDN7,CX3CL1,CXCL10,CXCL12,CXCL14,EZR,FN1,GNAI2,ICAM1,ICAM2,IL18,IL1A,IL1R1,IL36G,IL36RN,ITGA2,ITGA3,ITGA5,ITGA6,ITGB1,ITGB7,JAM3,MMP12,MMP14,MMP17,MMP28,MSN,MYH11,MYH14,MYH9,MYL4,MYL9,SDC4,TNFRSF1A,VCAM1
Endocannabinoid Developing Neuron Pathway	3.58	0.27	2.556	ADCY2,ADCY4,ATF4,BRCA1,CCND1,CTNNB1,GNAI2,GNAO1,GNB1,GNB3,GNG5,MAP2K3,MAPK10,MAPK13,MAPK3,MAPK6,MAPK7,MGLL,MRAS,NRAS,PIK3C2A,PIK3C3,PIK3CB,PRKAR1B,RAC1,RALA,RAP1B,RAP2B,RHOA,RRAS2,STMN2
Glioma Signaling	3.58	0.273	3.266	Calm1 (includes others),CAMK2B,CAMK2D,CCND1,CDKN1A,CDKN2B,CDKN2D,E2F7,EGFR,IDH3B,MAPK3,MRAS,NRAS,PDGFA,PDGFC,PDGFRB,PIK3C2A,PIK3C3,PIK3CB,PLCG2,PRKCD,PRKCH,PRKCI,PRKCQ,RALA,RAP1B,RAP2B,RRAS2,SHC1,TGFA
Basal Cell Carcinoma Signaling	3.52	0.306	2.5	APC2,BMP2,BMP4,BMP5,BMP6,BMP7,CTNNB1,FZD1,FZD4,FZD6,FZD8,FZD9,GLI2,GLI3,KIF7,SMO,WNT2,WNT4,WNT5A,WNT5B,WNT7B,WNT9A
Wnt/β-catenin Signaling	3.51	0.243	0.822	APC2,CCND1,CD44,CDH1,CDH3,CSNK1G3,CTNNB1,DKK1,DKK2,DKK3,FZD1,FZD4,FZD6,FZD8,FZD9,GJA1,GNAO1,LRP1,LRP5,PPM1J,PPP2R1A,PPP2R2B,PPP2R5A,RARG,SFRP1,SFRP2,SMO,SOX10,SOX18,SOX7,TGFB1,TGFB3,TGFBR1,TGFBR3,TLE3,Ubb,WNT2,WNT4,WNT5A,WNT5B,WNT7B,WNT9A
Role of Tissue Factor in Cancer	3.44	0.265	#NUM!	CCN1,CCN2,EGFR,F2RL1,F3,FRK,GNA12,HBEGF,HCK,ITGA3,ITGA6,ITGAV,ITGB1,ITGB5,MAPK13,MAPK3,MRAS,NRAS,P4HB,PDXP,PIK3C2A,PIK3C3,PIK3CB,PTK2B,PTPN11,RAC1,RALA,RAP1B,RAP2B,RPS6KA1,RRAS2
Adipogenesis pathway	3.33	0.254	#NUM!	BMP2,BMP4,BMP7,CCNH,CTBP2,CTNNB1,FGFR1,FGFR2,FGFR3,FGFRL1,FZD1,FZD4,FZD6,FZD8,FZD9,HDAC5,HDAC7,KLF3,NFATC4,NR2F2,RBP1,RPS6KA1,RPS6KC1,RUNX1T1,SAP130,SAP30,SIN3B,SMAD3,SMO,TBL1XR1,TGFB1,TNFRSF1A,TXNIP,WNT5A
UVC-Induced MAPK Signaling	3.33	0.333	2.5	ATR,EGFR,FOS,MAPK10,MAPK13,MAPK3,MRAS,NRAS,PRKCD,PRKCH,PRKCI,PRKCQ,RALA,RAP1B,RAP2B,RRAS2,SMPD3
Retinoate Biosynthesis I	3.32	0.382	2.887	ADH7,AKR1B1,AKR1B10,ALDH1A1,ALDH1A2,ALDH1A3,BMP2,RBP1,RBP2,RDH10,RDH12,RDH5,SDR9C7
ERK/MAPK Signaling	3.31	0.233	3.202	ATF4,DOCK1,DUSP6,EIF4EBP1,ELF1,ELF2,ELF3,FOS,HSPB1,ITGA2,ITGA3,ITGA5,ITGB1,LAMTOR3,MAPK3,MKNK2,MRAS,NFATC1,NRAS,PAK3,PIK3C2A,PIK3C3,PIK3CB,PLA2G4A,PLA2G4E,PLCG2,PPM1J,PPP1R14B,PPP1R3C,PPP2R1A,PPP2R2B,PPP2R5A,PRKAR1B,PRKCD,PRKCI,PTK2B,RAC1,RALA,RAP1B,RAP2B,RAPGEF3,RPS6KA1,RRAS2,SHC1,YWHAB
IL-3 Signaling	3.31	0.291	2.711	CHP1,FOS,GAB2,MAPK3,MRAS,NRAS,PIK3C2A,PIK3C3,PIK3CB,PPP3CC,PPP3R1,PRKCD,PRKCH,PRKCI,PRKCQ,PTPN6,RAC1,RALA,RAP1B,RAP2B,RRAS2,SHC1,STAT6
Role of NANOG in Mammalian Embryonic Stem Cell Pluripotency	3.3	0.261	3.051	BMP2,BMP4,BMP5,BMP6,BMP7,CTNNB1,FZD1,FZD4,FZD6,FZD8,FZD9,JAK3,MAPK3,MRAS,NRAS,PIK3C2A,PIK3C3,PIK3CB,RALA,RAP1B,RAP2B,RRAS2,SHC1,SMAD4,SMO,WNT2,WNT4,WNT5A,WNT5B,WNT7B,WNT9A
Melanocyte Development and Pigmentation Signaling	3.28	0.277	2.132	ADCY2,ADCY4,ATF4,DCT,KIT,MAPK3,MITF,MRAS,NRAS,PIK3C2A,PIK3C3,PIK3CB,PLCG2,PRKAR1B,PTPN11,PTPN6,RALA,RAP1B,RAP2B,RPS6KA1,RPS6KC1,RRAS2,SHC1,SOX10,TYR,TYRP1
GNRH Signaling	3.22	0.237	2.596	ADCY2,ADCY4,ATF4,CACNB2,CACNG3,Calm1 (includes others),CAMK2B,CAMK2D,EGFR,FOS,GNAI2,GNB1,GNB3,GNG5,HBEGF,ITPR1,ITPR3,MAP2K3,MAP3K12,MAP3K5,MAP3K6,MAP3K8,MAPK10,MAPK13,MAPK3,MAPK7,MRAS,NRAS,PAK3,PLCB3,PRKAR1B,PRKCD,PRKCH,PRKCI,PRKCQ,PTK2B,RAC1,RALA,RAP1B,RAP2B,RRAS2
Inhibition of Matrix Metalloproteases	3.2	0.359	0	A2M,ADAM10,ADAM17,HSPG2,LRP1,MMP12,MMP14,MMP17,MMP28,SDC1,SDC2,THBS2,TIMP2,TIMP3
Cellular Effects of Sildenafil (Viagra)	3.19	0.252	#NUM!	ACTA2,ACTB,ACTG1,ACTG2,ADCY2,ADCY4,CACNG3,Calm1 (includes others),GPR37,GUCY1A1,GUCY1B1,ITPR1,ITPR3,MPRIP,MYH11,MYH14,MYH9,MYL12B,MYL4,MYL9,MYLK,NOTUM,PDE1A,PDE4B,PDE5A,PDIA3,PLCB3,PLCD1,PLCE1,PLCG2,PRKAR1B,SLC4A11,SLC4A5
Dopamine-DARPP32 Feedback in cAMP Signaling	3.18	0.239	0	ADCY2,ADCY4,ATF4,Calm1 (includes others),CALY,CAMKK1,CHP1,CSNK1G3,DRD1,DRD4,GNAI2,GRINA,GUCY1A1,GUCY1B1,ITPR1,ITPR3,KCNJ12,KCNJ14,KCNJ9,NOTUM,PDIA3,PLCB3,PLCD1,PLCE1,PLCG2,PPM1J,Ppp1cc,PPP1R14B,PPP1R3C,PPP2R1A,PPP2R2B,PPP2R5A,PPP3CC,PPP3R1,PRKAR1B,PRKCD,PRKCH,PRKCI,PRKCQ
IL-15 Production	3.17	0.256	4.849	DDR1,DDR2,EGFR,EPHA1,EPHA2,EPHB3,EPHB4,ERBB2,ERBB3,FGFR1,FGFR2,FGFR3,FRK,HCK,IRF1,JAK3,KIT,MAP2K3,MATK,MERTK,MET,MST1R,NTRK1,NTRK2,PDGFRB,PEAK1,PRKCI,PTK2B,ROR1,RYK,SYK
Neuropathic Pain Signaling In Dorsal Horn Neurons	3.14	0.267	1.347	BDNF,CAMK2B,CAMK2D,FOS,GPR37,GRINA,GRM8,ITPR1,ITPR3,MAPK3,NOTUM,NTRK2,PDIA3,PIK3C2A,PIK3C3,PIK3CB,PLCB3,PLCD1,PLCE1,PLCG2,PRKAR1B,PRKCD,PRKCH,PRKCI,PRKCQ,TAC1,TACR1
ErbB4 Signaling	3.11	0.299	3.3	ADAM17,APH1A,MAPK3,MRAS,NRAS,NRG3,PIK3C2A,PIK3C3,PIK3CB,PLCG2,PRKCD,PRKCH,PRKCI,PRKCQ,RALA,RAP1B,RAP2B,RRAS2,SHC1,YAP1
Xenobiotic Metabolism General Signaling Pathway	3.1	0.245	4.902	CUL3,FTL,GSTA3,GSTA5,GSTM1,GSTM5,GSTO1,GSTT2/GSTT2B,HMOX1,MAF,MAP2K3,MAP3K12,MAP3K5,MAP3K6,MAP3K8,MAPK13,MAPK3,MAPK7,MGST1,MRAS,NQO1,NRAS,PIK3C2A,PIK3C3,PIK3CB,PRKCD,PRKCH,PRKCI,PRKCQ,RALA,RAP1B,RAP2B,RRAS2,RXRA,UGT8
LPS-stimulated MAPK Signaling	3.06	0.28	3.273	FOS,IKBKB,LBP,MAP2K3,MAP3K5,MAPK10,MAPK13,MAPK3,MRAS,NRAS,PIK3C2A,PIK3C3,PIK3CB,PRKCD,PRKCH,PRKCI,PRKCQ,RAC1,RALA,RAP1B,RAP2B,RRAS2,TLR4
NF-κB Activation by Viruses	3.06	0.28	4.379	IKBKB,ITGA2,ITGA3,ITGA5,ITGA6,ITGAV,ITGB1,ITGB5,MAPK3,MRAS,NRAS,PIK3C2A,PIK3C3,PIK3CB,PRKCD,PRKCH,PRKCI,PRKCQ,RALA,RAP1B,RAP2B,RIPK1,RRAS2
The Visual Cycle	3.04	0.45	1.414	AKR1B10,LRAT,RBP1,RBP2,RBP3,RDH10,RDH12,RDH5,RPE65
Thrombopoietin Signaling	3.04	0.302	3.441	FOS,GAB2,MAPK3,MRAS,NRAS,PIK3C2A,PIK3C3,PIK3CB,PLCG2,PRKCD,PRKCH,PRKCI,PRKCQ,PTPN11,RALA,RAP1B,RAP2B,RRAS2,SHC1
PKCθ Signaling in T Lymphocytes	3.03	0.239	3.55	CACNB2,CACNG3,CAMK2B,CAMK2D,CHP1,FOS,HLA-A,HLA-DMB,HLA-DQA1,HLA-DQB1,HLA-DRB5,IKBKB,MALT1,MAP3K12,MAP3K5,MAP3K6,MAP3K8,MAPK3,MRAS,NFAT5,NFATC1,NFATC2,NFATC4,NRAS,PIK3C2A,PIK3C3,PIK3CB,PLCG2,PPP3CC,PPP3R1,PRKCQ,RAC1,RALA,RAP1B,RAP2B,RRAS2,VAV2
Ovarian Cancer Signaling	3.02	0.245	2.5	BRCA1,CCND1,CD44,CTNNB1,EDNRA,EGFR,FGF9,FZD1,FZD4,FZD6,FZD8,FZD9,GJA1,MAPK3,MRAS,NRAS,PDGFC,PGF,PIK3C2A,PIK3C3,PIK3CB,PRKAR1B,PTGS1,RALA,RAP1B,RAP2B,RRAS2,SMO,WNT2,WNT4,WNT5A,WNT5B,WNT7B,WNT9A
TCA Cycle II (Eukaryotic)	3	0.417	-3.162	FH,IDH3A,IDH3B,MDH1,MDH2,SDHA,SDHAF4,SDHC,SUCLA2,SUCLG1
VDR/RXR Activation	2.99	0.282	-0.832	CALB1,CDKN1A,CXCL10,HES1,HSD17B2,IGFBP3,IGFBP5,KLF4,KLK6,LRP5,MXD1,NCOA3,PDGFA,PRKCD,PRKCH,PRKCI,PRKCQ,RXRA,SEMA3B,SPP1,THBD,TRPV6
NGF Signaling	2.95	0.254	2.646	ATF4,IKBKB,MAP3K12,MAP3K5,MAP3K6,MAP3K8,MAPK10,MAPK3,MAPK7,MRAS,NRAS,NTRK1,PIK3C2A,PIK3C3,PIK3CB,PLCG2,PRKCD,PTPN11,RAC1,RALA,RAP1B,RAP2B,RHOA,RPS6KA1,RPS6KC1,RRAS2,SHC1,SMPD3,TRAF4
Phagosome Maturation	2.95	0.238	#NUM!	ATP6V0E1,ATP6V0E2,ATP6V1B2,ATP6V1C1,ATP6V1G2,B2M,CALR,CTSC,CTSD,CTSF,CTSH,CTSV,CTSZ,DYNC1LI1,HLA-A,HLA-DRB5,LAMP2,NAPB,NCF2,NOX4,NSF,PIK3C3,PRDX1,PRDX6,RAB7B,SNAP25,TCIRG1,TSG101,TUBB2A,TUBB4A,TUBB4B,TUBB6,TUBD1,TUBG2,VAMP2,VAMP3
Pancreatic Adenocarcinoma Signaling	2.94	0.257	3.13	BIRC5,CCND1,CDK2,CDKN1A,CDKN2B,E2F7,EGFR,ERBB2,HBEGF,HMOX1,JAK3,MAPK10,MAPK3,PDGFC,PGF,PIK3C2A,PIK3C3,PIK3CB,PLD5,RAC1,RALA,RALGDS,SMAD3,SMAD4,TGFA,TGFB1,TGFB3,TGFBR1
Gα12/13 Signaling	2.93	0.246	3.536	CDH1,CDH19,CDH3,CDH7,CDH9,CTNNB1,F2R,F2RL1,GNA12,IKBKB,LPAR1,LPAR6,MAP3K5,MAPK10,MAPK3,MAPK7,MEF2D,MRAS,MYL12B,MYL4,MYL9,NRAS,PIK3C2A,PIK3C3,PIK3CB,PTK2B,RALA,RAP1B,RAP2B,RHOA,RRAS2,VAV2
IGF-1 Signaling	2.93	0.26	1.698	CCN1,CCN2,CCN3,FOS,IGFBP2,IGFBP3,IGFBP4,IGFBP5,IGFBP7,MAPK3,MRAS,NRAS,PIK3C2A,PIK3C3,PIK3CB,PRKAR1B,PRKCI,PTPN11,RALA,RAP1B,RAP2B,RRAS2,SFN,SHC1,SOCS3,SOCS6,YWHAB
Apelin Cardiomyocyte Signaling Pathway	2.92	0.263	3.922	CAT,GNAI2,ITPR1,MAPK10,MAPK13,MAPK3,MAPK6,MAPK7,MYL12B,MYL4,MYL9,MYLK,NOTUM,PDIA3,PIK3C2A,PIK3C3,PIK3CB,PLCB3,PLCD1,PLCE1,PLCG2,PRKCD,PRKCH,PRKCI,PRKCQ,TGFB1
Thyroid Cancer Signaling	2.91	0.278	2.558	BDNF,CCND1,CDH1,CRYGA,CTNNB1,FOS,MAPK3,MRAS,NRAS,NTF3,NTF4,NTRK1,NTRK2,PDK1,PIK3C2A,PIK3C3,PIK3CB,RALA,RAP1B,RAP2B,RRAS2,SHC1
GM-CSF Signaling	2.85	0.286	2.668	CAMK2B,CAMK2D,CCND1,HCK,MAPK3,MRAS,NRAS,PIK3C2A,PIK3C3,PIK3CB,PIM1,PPP3CC,PPP3R1,PTPN11,RALA,RAP1B,RAP2B,RRAS2,RUNX1,SHC1
PI3K/AKT Signaling	2.83	0.229	2.921	CCND1,CDKN1A,CTNNB1,EIF4EBP1,GAB2,GHR,HSP90AA1,IKBKB,IL10RB,IL13RA1,IL17RC,IL17RD,IL17RE,IL1R1,INPP5F,INPP5J,INPP5K,ITGA2,ITGA3,ITGA5,ITGB1,JAK3,LIMS1,MAP3K5,MAP3K8,MAPK3,MRAS,NRAS,PIK3CB,PPM1J,PPP2R1A,PPP2R2B,PPP2R5A,RALA,RAP1B,RAP2B,RRAS2,SFN,SHC1,YWHAB
iCOS-iCOSL Signaling in T Helper Cells	2.81	0.252	2.449	Calm1 (includes others),CAMK2B,CAMK2D,CHP1,GAB2,HLA-A,HLA-DMB,HLA-DQA1,HLA-DQB1,HLA-DRB5,ICOSLG/LOC102723996,IKBKB,ITPR1,ITPR3,NFAT5,NFATC1,NFATC2,NFATC4,PIK3C2A,PIK3C3,PIK3CB,PLEKHA4,PPP3CC,PPP3R1,PRKCQ,PTPRC,RAC1,SHC1
IL-12 Signaling and Production in Macrophages	2.81	0.242	#NUM!	ALOX15,APOD,APOE,CLU,FOS,IFNGR1,IKBKB,IL18,IRF1,IRF8,LYZ,MAF,MAP3K8,MAPK10,MAPK13,MAPK3,MST1,MST1R,MYD88,PIK3C2A,PIK3C3,PIK3CB,PON1,PRKCD,PRKCH,PRKCI,PRKCQ,RXRA,STAT6,TGFB1,TGFB3,TLR4
Sphingosine-1-phosphate Signaling	2.76	0.248	3.402	ACER3,ADCY2,ADCY4,CASP8,GNA12,GNAI2,MAPK3,NOTUM,PDGFA,PDGFC,PDGFRB,PDIA3,PIK3C2A,PIK3C3,PIK3CB,PLCB3,PLCD1,PLCE1,PLCG2,PTK2B,RAC1,RHOA,RHOC,RHOH,RHOJ,RHOT1,RND3,S1PR5,SMPD3
Breast Cancer Regulation by Stathmin1	2.74	0.186	#NUM!	ADGRA2,ADGRF1,ADGRF4,ADORA2B,ADRB2,ARHGEF18,ARHGEF19,ARHGEF3,ARHGEF5,ATF4,BMP6,C3AR1,CAMK2B,CAMK2D,CCND1,CCND2,CCRL2,CDK2,CX3CR1,DRD1,DRD4,E2F7,EDNRA,EDNRB,F2R,F2RL1,FOXM1,FZD1,FZD4,FZD6,FZD8,FZD9,GNB1,GNB3,GNB4,GNB5,GNG12,GNG13,GNG3,GNG5,GPR137B,GPR146,GPR152,GPR153,GPR160,GPR22,GPR37,GPR4,GPR61,GPR62,GPR68,GPR85,GPR87,GPRC5A,GPRC5B,GRM8,HRH3,LGR4,LPAR1,LPAR6,MAPK3,MRAS,NRAS,NTSR2,OPN1LW,P2RY14,…
Endocannabinoid Neuronal Synapse Pathway	2.74	0.242	1.134	ABHD6,ADCY2,ADCY4,CACNB2,CACNG3,CHP1,FAAH,GNAI2,GNAO1,GNB1,GNB3,GNG5,GRINA,ITPR1,KCNJ9,MAPK10,MAPK13,MAPK3,MAPK6,MAPK7,MGLL,NDUFS2,NOTUM,PDIA3,PLCB3,PLCD1,PLCE1,PLCG2,PPP3CC,PPP3R1,PRKAR1B
Synaptic Long Term Depression	2.7	0.222	2.343	CACNB2,CACNG3,GAD1,GNA12,GNAI2,GNAO1,GNAT1,GNAT2,GNAZ,GRM8,GUCY1A1,GUCY1B1,ITPR1,ITPR3,MAPK3,MRAS,NOTUM,NPR1,NPR3,NRAS,PDIA3,PLA2G4A,PLA2G4E,PLA2G7,PLA2R1,PLAAT3,PLCB3,PLCD1,PLCE1,PLCG2,PPM1J,PPP2R1A,PPP2R2B,PPP2R5A,PRKCD,PRKCH,PRKCI,PRKCQ,RALA,RAP1B,RAP2B,RRAS2
Gluconeogenesis I	2.69	0.385	-3.162	ALDOA,ALDOC,ENO1,ENO2,GAPDH,GPI,MDH1,MDH2,ME1,PGK1
Glycolysis I	2.69	0.385	-3.162	ALDOA,ALDOC,ENO1,ENO2,GAPDH,GPI,PFKL,PGK1,PKM,TPI1
ERK5 Signaling	2.68	0.278	1.789	ATF4,CTF1,EGFR,FOS,GNA12,MAP3K8,MAPK7,MEF2D,MRAS,NRAS,NTRK1,PTPN11,RALA,RAP1B,RAP2B,RPS6KA1,RPS6KC1,RRAS2,SFN,YWHAB
Melatonin Signaling	2.68	0.278	2.236	Calm1 (includes others),CAMK2B,CAMK2D,GNAI2,GNAO1,MAP2K3,MAPK3,NOTUM,PDIA3,PLCB3,PLCD1,PLCE1,PLCG2,PRKAR1B,PRKCD,PRKCH,PRKCI,PRKCQ,RORA,RORB
Superoxide Radicals Degradation	2.65	0.625	2.236	CAT,GPX7,NQO1,SOD3,TYRP1
Granulocyte Adhesion and Diapedesis	2.6	0.222	#NUM!	2610528A11Rik,CLDN1,CLDN10,CLDN11,CLDN19,CLDN2,CLDN5,CLDN7,CX3CL1,CXCL10,CXCL12,CXCL14,EZR,GNAI2,HRH3,ICAM1,ICAM2,IL18,IL1A,IL1R1,IL36G,IL36RN,ITGA2,ITGA3,ITGA5,ITGA6,ITGAM,ITGB1,JAM3,MMP12,MMP14,MMP17,MMP28,MSN,SDC1,SDC2,SDC4,TNFRSF11B,TNFRSF1A,VCAM1
Gαi Signaling	2.6	0.24	1.633	ADCY2,ADCY4,DRD4,GNAI2,GNB1,GNB3,GNB4,GNB5,GNG12,GNG13,GNG3,GNG5,GRM8,HRH3,LPAR1,MAPK3,MRAS,NPR3,NRAS,P2RY14,PRKAR1B,RALA,RALGDS,RAP1B,RAP2B,RGS10,RGS12,RGS7,RRAS2,SHC1
Natural Killer Cell Signaling	2.59	0.218	3.812	B2M,COL18A1,FCGR2A,HLA-A,HSPA5,IL18,ITGB1,JAK3,MAP2K3,MAP3K12,MAP3K5,MAP3K6,MAP3K8,MAPK13,MAPK3,MICB,MRAS,MYD88,NECTIN2,NFAT5,NFATC1,NFATC2,NFATC4,NRAS,PAK3,PIK3C2A,PIK3C3,PIK3CB,PLCG2,PRKCQ,PTK2B,PTPN11,PTPN6,RAC1,RALA,RAP1B,RAP2B,RASSF5,RRAS2,SH2D1A,SYK,TYROBP,VAV2
G Protein Signaling Mediated by Tubby	2.58	0.355	#NUM!	GNB1,GNB3,GNB4,GNB5,GNG12,GNG13,GNG3,GNG5,MRAS,PLCB3,PLCG2
VEGF Signaling	2.58	0.253	3.266	ACTA2,ACTB,ACTG1,ACTG2,ACTN4,EIF2B4,MAPK3,MRAS,NRAS,PDGFC,PGF,PIK3C2A,PIK3C3,PIK3CB,PLCG2,PTK2B,PTPN11,PTPN6,RALA,RAP1B,RAP2B,RRAS2,SFN,SHC1,VCL
T Cell Exhaustion Signaling Pathway	2.57	0.223	1.8	CD274,FOS,HLA-A,HLA-DMB,HLA-DQA1,HLA-DQB1,HLA-DRB5,IL10RB,JAK3,MAPK10,MAPK3,MRAS,NFAT5,NFATC1,NFATC2,NFATC4,NRAS,PDK1,PIK3C2A,PIK3C3,PIK3CB,PLCG2,PPM1J,PPP2R1A,PPP2R2B,PPP2R5A,PRDM1,PRKCQ,PTPN11,PTPN6,RALA,RAP1B,RAP2B,RRAS2,SMAD3,STAT2,TGFB1,TGFBR1,TGFBR3
Apelin Endothelial Signaling Pathway	2.56	0.243	2.268	ADCY2,ADCY4,Calm1 (includes others),FOS,GNAI2,GNAO1,HDAC5,ICAM1,MAPK10,MAPK3,MEF2D,MRAS,NRAS,PIK3C2A,PIK3C3,PIK3CB,PLCB3,PRKAB1,PRKCD,PRKCH,PRKCI,PRKCQ,RALA,RAP1B,RAP2B,RRAS2,SMAD3,VCAM1
PTEN Signaling	2.55	0.238	-4.382	CCND1,CDKN1A,EGFR,FGFR1,FGFR2,FGFR3,GHR,IKBKB,INPP5F,INPP5J,INPP5K,ITGA2,ITGA3,ITGA5,ITGB1,MAPK3,MRAS,NRAS,NTRK1,NTRK2,PDGFRB,PIK3CB,RAC1,RALA,RAP1B,RAP2B,RRAS2,SHC1,TGFBR1,TGFBR3
Regulation Of The Epithelial Mesenchymal Transition In Development Pathway	2.54	0.262	3.411	ADAM17,APH1A,BRCA1,CDH1,CTNNB1,FZD1,FZD4,FZD6,FZD8,FZD9,GLI2,GLI3,JAG2,LOX,S100A4,SMO,WNT2,WNT4,WNT5A,WNT5B,WNT7B,WNT9A
VEGF Family Ligand-Receptor Interactions	2.54	0.262	3.13	FOS,MAPK3,MRAS,NRAS,NRP1,NRP2,PGF,PIK3C2A,PIK3C3,PIK3CB,PLA2G4A,PLA2G4E,PLCG2,PRKCD,PRKCH,PRKCI,PRKCQ,RALA,RAP1B,RAP2B,RRAS2,SHC1
Ethanol Degradation IV	2.53	0.391	3	ALDH1A1,ALDH1A2,ALDH1A3,ALDH2,ALDH3A1,Aldh3b2,CAT,GPX7,TYRP1
GADD45 Signaling	2.53	0.421	#NUM!	ATR,BRCA1,CCNB1,CCND1,CCND2,CDK2,CDKN1A,PCNA
LXR/RXR Activation	2.53	0.24	-0.577	ABCA1,ABCG4,APOD,APOE,ARG2,C3,C4A/C4B,CLU,IL18,IL1A,IL1R1,IL36G,IL36RN,LBP,LDLR,LYZ,PLTP,PON1,PON3,RXRA,SCD,SERPINF1,TF,TLR3,TLR4,TNFRSF11B,TNFRSF1A,TTR,VTN
Mechanisms of Viral Exit from Host Cells	2.46	0.317	#NUM!	ACTA2,ACTB,ACTG1,ACTG2,CHMP2B,PDCD6IP,PRKCD,PRKCH,PRKCI,PRKCQ,SH3GL2,TSG101,VPS4A
Renal Cell Carcinoma Signaling	2.46	0.263	2.324	EGLN3,FH,FOS,MAPK3,MET,MRAS,NRAS,PAK3,PIK3C2A,PIK3C3,PIK3CB,PTPN11,RAC1,RALA,RAP1B,RAP2B,RRAS2,SLC2A1,TGFA,TGFB1,Ubb
Semaphorin Signaling in Neurons	2.46	0.283	#NUM!	CRMP1,DPYSL2,DPYSL4,ITGB1,MAPK3,MET,NRP1,PAK3,PLXNB1,RAC1,RHOA,RHOC,RHOH,RHOJ,RHOT1,RND3,SEMA4D
Role of PKR in Interferon Induction and Antiviral Response	2.45	0.239	2.746	ATF3,CASP8,COLEC12,CYCS,DDX58,DNAJC3,FAS,FOS,HSP90AA1,HSPA5,IFNGR1,IKBKB,IL18,IRF1,MAP2K3,MAPK10,MAPK13,MAPK3,MYD88,NPM1,PDGFA,PDGFC,PDGFRB,PYCARD,STAT2,TLR3,TLR4,TNFRSF1A
Prolactin Signaling	2.4	0.259	2.837	FOS,IRF1,MAPK3,MRAS,NRAS,PIK3C2A,PIK3C3,PIK3CB,PLCG2,PRKCD,PRKCH,PRKCI,PRKCQ,PTPN11,RALA,RAP1B,RAP2B,RRAS2,SHC1,SOCS3,SOCS6
Renin-Angiotensin Signaling	2.39	0.237	3.138	ADCY2,ADCY4,FOS,ITPR1,ITPR3,MAPK10,MAPK13,MAPK3,MRAS,NRAS,PAK3,PIK3C2A,PIK3C3,PIK3CB,PLCG2,PRKAR1B,PRKCD,PRKCH,PRKCI,PRKCQ,PTK2B,PTPN6,RAC1,RALA,RAP1B,RAP2B,RRAS2,SHC1
Calcium-induced T Lymphocyte Apoptosis	2.38	0.273	2.357	Calm1 (includes others),CAPN2,CHP1,HLA-A,HLA-DMB,HLA-DQA1,HLA-DQB1,HLA-DRB5,ITPR1,ITPR3,MEF2D,NFATC2,PPP3CC,PPP3R1,PRKCD,PRKCH,PRKCI,PRKCQ
Growth Hormone Signaling	2.38	0.268	1.606	A2M,FOS,GHR,IGFALS,IGFBP3,MAPK3,PIK3C2A,PIK3C3,PIK3CB,PLCG2,PRKCD,PRKCH,PRKCI,PRKCQ,PTPN6,RPS6KA1,RPS6KC1,SOCS3,SOCS6
Pyridoxal 5'-phosphate Salvage Pathway	2.38	0.273	2.668	ADPGK,CDK2,DAPK1,GRK5,MAK,MAP2K3,MAP3K6,MAP3K8,MAPK3,MAPK6,MAPK7,PAK3,PIM1,PKN1,PRKCD,PRKCH,PRKCQ,TTK
Bladder Cancer Signaling	2.37	0.247	2.309	CCND1,CDH1,CDKN1A,DAPK1,EGFR,ERBB2,FGF10,FGF13,FGF9,FGFR3,MAPK3,MMP12,MMP14,MMP17,MMP28,MRAS,NRAS,PDGFC,PGF,RALA,RAP1B,RAP2B,RRAS2,THBS1
Apelin Adipocyte Signaling Pathway	2.33	0.256	2.4	ADCY2,ADCY4,CAT,GNAI2,GPX1,GPX3,GPX7,GPX8,GSTM1,GSTT2/GSTT2B,MAPK10,MAPK13,MAPK3,MAPK6,MAPK7,MGST1,NCF2,NOX4,PRDX6,PRKAB1,PRKAR1B
Chronic Myeloid Leukemia Signaling	2.33	0.243	#NUM!	CCND1,CDKN1A,CTBP2,E2F7,GAB2,HDAC5,HDAC7,IKBKB,MAPK3,MECOM,MRAS,NRAS,PIK3C2A,PIK3C3,PIK3CB,PTPN11,RALA,RAP1B,RAP2B,RRAS2,SMAD3,SMAD4,TGFB1,TGFB3,TGFBR1
Ephrin A Signaling	2.33	0.298	#NUM!	ADAM10,EFNA1,EPHA1,EPHA10,EPHA2,EPHA7,NGEF,PIK3C2A,PIK3C3,PIK3CB,PTPN11,RAC1,RHOA,VAV2
nNOS Signaling in Neurons	2.33	0.298	-1.342	Calm1 (includes others),CAPN1,CAPN2,CAPN5,CAPN6,CAPNS1,CHP1,GRINA,PPP3CC,PPP3R1,PRKCD,PRKCH,PRKCI,PRKCQ
Arginine Degradation VI (Arginase 2 Pathway)	2.31	0.667	0	ARG1,ARG2,OAT,PYCR3
eNOS Signaling	2.28	0.22	1	ADCY2,ADCY4,AQP1,AQP3,AQP5,Calm1 (includes others),CASP8,CHRNA2,CHRNA6,CHRNB3,CHRNB4,CNGA1,Cngb1,DNM2,GUCY1A1,GUCY1B1,HSP90AA1,HSPA5,ITPR1,ITPR3,LPAR1,LPAR6,MIP,PDGFC,PGF,PIK3C2A,PIK3C3,PIK3CB,PLCG2,PRKAB1,PRKAR1B,PRKCD,PRKCH,PRKCI,PRKCQ
RANK Signaling in Osteoclasts	2.28	0.25	1.528	BIRC3,Calm1 (includes others),CHP1,FOS,GSN,IKBKB,MAP3K12,MAP3K5,MAP3K6,MAP3K8,MAPK10,MAPK13,MAPK3,MITF,NFATC1,NFATC2,PIK3C2A,PIK3C3,PIK3CB,PPP3CC,PPP3R1,PTK2B
HMGB1 Signaling	2.26	0.218	3.889	Eda,FOS,ICAM1,IFNGR1,IL18,IL1A,IL1R1,IL36G,MAP2K3,MAPK10,MAPK13,MAPK3,MRAS,NRAS,PIK3C2A,PIK3C3,PIK3CB,PLAT,RAC1,RALA,RAP1B,RAP2B,RHOA,RHOC,RHOH,RHOJ,RHOT1,RND3,RRAS2,TGFB1,TGFB3,TLR4,TNFRSF11B,TNFRSF1A,TNFSF13B,VCAM1
Apoptosis Signaling	2.25	0.242	-0.408	BIRC3,CAPN1,CAPN2,CAPN5,CAPN6,CAPNS1,CASP8,CYCS,FAS,IKBKB,LMNA,MAP3K5,MAPK3,MRAS,NRAS,PLCG2,PRKCQ,RALA,RAP1B,RAP2B,RPS6KA1,RRAS2,SPTAN1,TNFRSF1A
Tryptophan Degradation X (Mammalian, via Tryptamine)	2.25	0.36	2.828	AKR1B10,ALDH1A1,ALDH1A2,ALDH1A3,ALDH2,ALDH3A1,Aldh3b2,DDC,SMOX
Non-Small Cell Lung Cancer Signaling	2.24	0.26	3.153	CCND1,EGFR,ERBB2,FHIT,ITPR1,ITPR3,MAPK3,MRAS,NRAS,PIK3C2A,PIK3C3,PIK3CB,RALA,RAP1B,RAP2B,RASSF5,RRAS2,RXRA,TGFA
CCR5 Signaling in Macrophages	2.23	0.245	1.732	CACNB2,CACNG3,Calm1 (includes others),FAS,FOS,GNAI2,GNB1,GNB3,GNB4,GNB5,GNG12,GNG13,GNG3,GNG5,MAPK10,MAPK13,MRAS,PLCG2,PRKCD,PRKCH,PRKCI,PRKCQ,PTK2B
Nur77 Signaling in T Lymphocytes	2.23	0.265	0.943	Calm1 (includes others),CHP1,CYCS,HDAC7,MAPK3,MAPK7,MEF2D,NFATC1,PCNA,PDK1,PPP3CC,PPP3R1,PRKCD,PRKCH,PRKCI,PRKCQ,RXRA,SIN3B
Dendritic Cell Maturation	2.22	0.213	4.768	ATF4,B2M,COL18A1,DDR2,FCGR2A,FSCN2,HLA-A,HLA-DMB,HLA-DQA1,HLA-DQB1,HLA-DRB5,ICAM1,IKBKB,IL18,IL1A,IL36G,IL36RN,IRF8,LTBR,MAPK10,MAPK13,MAPK3,MYD88,NOTUM,PDIA3,PIK3C2A,PIK3C3,PIK3CB,PLCB3,PLCD1,PLCE1,PLCG2,STAT2,TLR3,TLR4,TNFRSF11B,TNFRSF1A,TREM2,TYROBP
T Cell Receptor Signaling	2.22	0.238	#NUM!	Calm1 (includes others),FOS,IKBKB,MALT1,MAPK3,MRAS,NFAT5,NFATC1,NFATC2,NFATC4,NRAS,PIK3C2A,PIK3C3,PIK3CB,PPP3CC,PPP3R1,PRKCQ,PTPRC,RAC1,RALA,RAP1B,RAP2B,RRAS2,SHB,VAV2
Fc Epsilon RI Signaling	2.16	0.231	3.657	INPP5F,INPP5J,INPP5K,MAP2K3,MAPK10,MAPK13,MAPK3,MRAS,NRAS,PIK3C2A,PIK3C3,PIK3CB,PLA2G4A,PLA2G4E,PLCG2,PRKCD,PRKCH,PRKCI,PRKCQ,PTPN11,RAC1,RALA,RAP1B,RAP2B,RRAS2,SYK,VAV2
Insulin Secretion Signaling Pathway	2.15	0.202	1.857	ADCY2,ADCY4,AGO1,Arxes1/Arxes2,ATF4,CAMK2B,CAMK2D,CLCN3,CPE,EIF2B4,EIF4A3,EIF4EBP1,FURIN,GHR,HCK,ITPR1,ITPR3,JAK3,KCNB1,MAPK13,MAPK3,NAPB,NEUROD1,NOTUM,NSF,PDIA3,PIK3C2A,PIK3C3,PIK3CB,PLCB3,PLCD1,PLCE1,PLCG2,PRKAR1B,PRKCD,PRKCH,PRKCI,PRKCQ,RAP1B,SCNN1A,SEC61A1,SEC61A2,SLC2A1,SNAP25,SSR3,STAT2,STAT6,VAMP2,VAMP3
BMP signaling pathway	2.14	0.247	1.342	BMP2,BMP4,BMP5,BMP6,BMP7,FST,MAPK10,MAPK13,MAPK3,MRAS,NOG,NRAS,PITX2,PRKAR1B,RALA,RAP1B,RAP2B,RRAS2,SMAD4,SMAD6,SOSTDC1
JAK/Stat Signaling	2.12	0.25	1.789	CDKN1A,FOS,JAK3,MAPK3,MRAS,NRAS,PIK3C2A,PIK3C3,PIK3CB,PTPN11,PTPN6,RALA,RAP1B,RAP2B,RRAS2,SHC1,SOCS3,SOCS6,STAT2,STAT6
Prostanoid Biosynthesis	2.1	0.5	1.342	HPGDS,PTGDS,PTGES,PTGES2,PTGS1
Aldosterone Signaling in Epithelial Cells	2.07	0.215	3.71	CRYAA/CRYAA2,CRYAB,DNAJB1,DNAJC15,DNAJC28,DNAJC3,DNAJC8,DNAJC9,HSP90AA1,HSPA4L,HSPA5,HSPB1,ITPR1,ITPR3,MAPK3,NOTUM,PDIA3,PIK3C2A,PIK3C3,PIK3CB,PIP5K1B,PIP5K1C,PIP5KL1,PLCB3,PLCD1,PLCE1,PLCG2,PRKCD,PRKCH,PRKCI,PRKCQ,SCNN1A,SLC12A2,SMO
Cardiac β-adrenergic Signaling	2.07	0.22	0.218	ADCY2,ADCY4,AKAP11,GNB1,GNB3,GNB4,GNB5,GNG12,GNG13,GNG3,GNG5,GRK3,MRAS,PDE10A,PDE1A,PDE4B,PDE5A,PDE6B,PDE6D,PDE6G,PDE6H,PKIG,PPM1J,Ppp1cc,PPP1R14B,PPP1R3C,PPP2R1A,PPP2R2B,PPP2R5A,PRKAR1B,SMPDL3A
Endometrial Cancer Signaling	2.07	0.267	2.138	APC2,CCND1,CDH1,CTNNA1,CTNNB1,ERBB2,MAPK3,MRAS,NRAS,PIK3C2A,PIK3C3,PIK3CB,RALA,RAP1B,RAP2B,RRAS2
Melanoma Signaling	2.07	0.28	2.309	CCND1,CDH1,CDKN1A,MAPK3,MITF,MRAS,NRAS,PIK3C2A,PIK3C3,PIK3CB,RALA,RAP1B,RAP2B,RRAS2
Erythropoietin Signaling	2.04	0.25	#NUM!	FOS,MAPK3,MRAS,NRAS,PIK3C2A,PIK3C3,PIK3CB,PLCG2,PRKCD,PRKCH,PRKCI,PRKCQ,PTPN6,RALA,RAP1B,RAP2B,RRAS2,SHC1,SOCS3
GDNF Family Ligand-Receptor Interactions	2.04	0.25	2.183	ARTN,FOS,GFRA4,ITPR1,ITPR3,MAPK10,MAPK3,MRAS,NRAS,PIK3C2A,PIK3C3,PIK3CB,PLCG2,RAC1,RALA,RAP1B,RAP2B,RRAS2,SHC1
IL-6 Signaling	2.04	0.224	3.657	A2M,FOS,HSPB1,IKBKB,IL18,IL1A,IL1R1,IL36G,IL36RN,LBP,MAP2K3,MAPK10,MAPK13,MAPK3,MRAS,NRAS,PIK3C2A,PIK3C3,PIK3CB,PTPN11,RALA,RAP1B,RAP2B,RRAS2,SHC1,SOCS3,TNFRSF11B,TNFRSF1A
Mouse Embryonic Stem Cell Pluripotency	2.03	0.233	3.674	BMP4,CTNNB1,FZD1,FZD4,FZD6,FZD8,FZD9,ID2,ID3,JAK3,MAPK13,MAPK3,MRAS,NRAS,PIK3C2A,PIK3C3,PIK3CB,PTPN11,RALA,RAP1B,RAP2B,RRAS2,SMAD4,SMO
p53 Signaling	2.01	0.235	1.5	ATR,BIRC5,BRCA1,CCND1,CCND2,CCNG1,CDK2,CDKN1A,CHEK2,CTNNB1,FAS,PCNA,PERP,PIK3C2A,PIK3C3,PIK3CB,PML,SERPINB5,SERPINE2,SFN,THBS1,TP63,TRIM29
Salvage Pathways of Pyrimidine Ribonucleotides	2.01	0.235	1.706	ADPGK,AK4,CDA,CDK2,DAPK1,GRK5,MAK,MAP2K3,MAP3K6,MAP3K8,MAPK3,MAPK6,MAPK7,NME7,PAK3,PIM1,PKN1,PRKCD,PRKCH,PRKCQ,PYCR3,TTK,UCKL1
Aspartate Degradation II	2	0.571	-2	GOT1,GOT2,MDH1,MDH2
FAT10 Cancer Signaling Pathway	2	0.283	3.051	CTNNB1,EEF1A1,IKBKB,MAD2L2,PCNA,SMAD3,SMAD4,TGFB1,TGFB3,TGFBR1,TGFBR3,TNFRSF11B,TNFRSF1A
IL-2 Signaling	2	0.262	3	FOS,JAK3,MAPK3,MRAS,NRAS,PIK3C2A,PIK3C3,PIK3CB,PTK2B,PTPN11,RALA,RAP1B,RAP2B,RRAS2,SHC1,SYK
LPS/IL-1 Mediated Inhibition of RXR Function	1.99	0.201	-0.775	ABCA1,ABCC4,ACSL5,ALAS1,ALDH1A1,ALDH1A2,ALDH1A3,ALDH2,ALDH3A1,APOE,CAT,CHST11,CYP2A6 (includes others),CYP3A7,ECSIT,FABP5,GSTA3,GSTA5,GSTM1,GSTM5,GSTO1,GSTT2/GSTT2B,HMGCS1,HMGCS2,HS6ST1,HS6ST2,IL18,IL1A,IL1R1,IL36G,IL36RN,LBP,MGST1,MYD88,PAPSS2,PLTP,RXRA,SLCO1A2,SMOX,SOD3,SULT1C3,SULT4A1,TLR4,TNFRSF11B,TNFRSF1A
Arginine Degradation I (Arginase Pathway)	1.98	0.75	#NUM!	ARG1,ARG2,OAT
Ceramide Signaling	1.96	0.239	1.342	CTSD,CYCS,FOS,MAPK3,MRAS,NRAS,PIK3C2A,PIK3C3,PIK3CB,PPM1J,PPP2R1A,PPP2R2B,PPP2R5A,RALA,RAP1B,RAP2B,RRAS2,S1PR5,SMPD3,TNFRSF11B,TNFRSF1A
Glutathione-mediated Detoxification	1.95	0.312	3.162	GSTA3,Gsta4,GSTA5,GSTM1,GSTM5,GSTO1,GSTT2/GSTT2B,Gstt3,HPGDS,MGST1
Corticotropin Releasing Hormone Signaling	1.9	0.214	1.4	ADCY2,ADCY4,ARPC5,ATF4,BDNF,CACNB2,CACNG3,Calm1 (includes others),FOS,GAD1,GLI2,GLI3,GNAI2,GNAO1,GUCY1A1,GUCY1B1,ITPR1,ITPR3,MAPK13,MAPK3,MEF2D,NPR1,NPR3,PLCG2,PRKAR1B,PRKCD,PRKCH,PRKCI,PRKCQ,RAP1B,SMO
FGF Signaling	1.88	0.238	2.236	ATF4,FGF10,FGF13,FGF9,FGFR1,FGFR2,FGFR3,FGFRL1,ITPR1,MAP2K3,MAP3K5,MAPK13,MAPK3,MET,PIK3C2A,PIK3C3,PIK3CB,PTPN11,PTPN6,RAC1
GABA Receptor Signaling	1.88	0.232	#NUM!	ADCY2,ADCY4,AP1B1,AP2A2,AP2M1,CACNB2,CACNG3,DNM1,GABARAP,GABRA1,GABRA2,GABRD,GABRG2,GABRR1,GABRR2,GAD1,GPR37,MRAS,NSF,SLC6A1,SLC6A13,Ubb
Xenobiotic Metabolism PXR Signaling Pathway	1.88	0.203	2.722	ALDH1A1,ALDH1A2,ALDH1A3,ALDH2,ALDH3A1,CAMK2B,CAMK2D,CAT,CDK2,CES1,Ces1e,CES5A,CHST11,CITED2,CYP3A7,GRIP1,GSTA3,GSTA5,GSTM1,GSTM5,GSTO1,GSTT2/GSTT2B,HS6ST1,HS6ST2,HSP90AA1,MGST1,Ppp1cc,PPP1R14B,PPP1R3C,PRKAR1B,PRKCD,PRKCH,PRKCI,PRKCQ,RXRA,SMOX,SULT1C3,SULT4A1,UGT8
Hereditary Breast Cancer Signaling	1.87	0.214	#NUM!	ACTB,ACTL6B,ATR,BRCA1,CCNB1,CCND1,CDKN1A,CHEK2,FANCE,HDAC5,HDAC7,MRAS,MRE11,NPM1,NRAS,PIK3C2A,PIK3C3,PIK3CB,POLR2A,POLR2G,POLR2J,POLR2K,RALA,RAP1B,RAP2B,RRAS2,SFN,SMARCA2,SMARCD1,Ubb
p38 MAPK Signaling	1.84	0.22	2.711	ATF4,EEF2K,FAS,HMGN1,HSPB1,IL18,IL1A,IL1R1,IL36G,IL36RN,IRAK2,MAP2K3,MAP3K5,MAPK13,MAPKAPK3,MAPT,MEF2D,MKNK2,PLA2G4A,PLA2G4E,RPS6KA1,RPS6KC1,TGFB1,TGFB3,TGFBR1,TNFRSF1A
Glutathione Redox Reactions I	1.83	0.333	2.828	GPX1,GPX3,GPX7,GPX8,GSTM1,GSTT2/GSTT2B,MGST1,PRDX6
Oncostatin M Signaling	1.83	0.279	3.464	CHI3L1,JAK3,MAPK3,MRAS,NRAS,OSMR,RALA,RAP1B,RAP2B,RRAS2,SHC1,TIMP3
Xenobiotic Metabolism AHR Signaling Pathway	1.83	0.235	4.472	ALDH1A1,ALDH1A2,ALDH1A3,ALDH2,ALDH3A1,ANKRA2,CYP1B1,GSTA3,GSTA5,GSTM1,GSTM5,GSTO1,GSTT2/GSTT2B,HDAC5,HSP90AA1,IL1A,MGST1,NQO1,PON1,SENP1
Role of JAK1 and JAK3 in γc Cytokine Signaling	1.82	0.246	#NUM!	JAK3,MAPK3,MRAS,NRAS,PIK3C2A,PIK3C3,PIK3CB,PTK2B,PTPN11,RALA,RAP1B,RAP2B,RRAS2,SHC1,SOCS3,STAT6,SYK
TGF-β Signaling	1.82	0.229	2.524	BMP2,BMP4,BMP7,FOS,HNF4A,MAP2K3,MAPK13,MAPK3,MRAS,NRAS,PITX2,RALA,RAP1B,RAP2B,RRAS2,SKI,SMAD3,SMAD4,SMAD6,TGFB1,TGFB3,TGFBR1
Calcium Signaling	1.8	0.199	-1.347	ACTA2,ASPH,ATF4,CACNB2,CACNG3,Calm1 (includes others),CALR,CAMK2B,CAMK2D,CAMKK1,CHP1,CHRNA2,CHRNA6,CHRNB3,CHRNB4,GRINA,HDAC5,HDAC7,ITPR1,ITPR3,MAPK3,MEF2D,MYH11,MYH14,MYH9,MYL4,MYL9,NFAT5,NFATC1,NFATC2,NFATC4,PNCK,PPP3CC,PPP3R1,PRKAR1B,RAP1B,RAP2B,SLC8B1,TP63,Tpm4,TRPV6
Chemokine Signaling	1.8	0.237	2.065	Calm1 (includes others),CAMK2B,CAMK2D,CXCL12,FOS,GNAI2,MAPK13,MAPK3,MPRIP,MRAS,NRAS,PLCB3,PLCG2,PTK2B,RALA,RAP1B,RAP2B,RHOA,RRAS2
FLT3 Signaling in Hematopoietic Progenitor Cells	1.8	0.237	2.982	ATF4,EIF4EBP1,GAB2,MAPK13,MAPK3,MRAS,NRAS,PIK3C2A,PIK3C3,PIK3CB,PTPN11,RALA,RAP1B,RAP2B,RPS6KA1,RRAS2,SHC1,STAT2,STAT6
PDGF Signaling	1.77	0.233	2.683	FOS,INPP5F,INPP5J,INPP5K,JAK3,MAPK3,MRAS,NRAS,PDGFA,PDGFC,PDGFRB,PIK3C2A,PIK3C3,PIK3CB,PLCG2,RALA,RAP1B,RAP2B,RRAS2,SHC1
Inhibition of Angiogenesis by TSP1	1.76	0.294	1.342	GUCY1A1,GUCY1B1,HSPG2,MAPK10,MAPK13,SDC1,SDC2,TGFB1,TGFBR1,THBS1
Antigen Presentation Pathway	1.75	0.282	#NUM!	B2M,CALR,CD74,HLA-A,HLA-DMB,HLA-DQA1,HLA-DQB1,HLA-DRB5,MR1,PDIA3,TAPBP
ErbB2-ErbB3 Signaling	1.74	0.246	3	CCND1,ERBB2,ERBB3,JAK3,MAPK3,MRAS,NRAS,NRG3,PIK3C2A,PIK3C3,PIK3CB,RALA,RAP1B,RAP2B,RRAS2,SHC1
D-myo-inositol (1,4,5)-Trisphosphate Biosynthesis	1.72	0.32	2.121	PI4K2B,PIP5K1B,PIP5K1C,PIP5KL1,PLCB3,PLCD1,PLCE1,PLCG2
Toll-like Receptor Signaling	1.72	0.237	2.84	ECSIT,FOS,IKBKB,IL18,IL1A,IL36G,IL36RN,IRAK2,LBP,MAP2K3,MAPK13,MYD88,TLR3,TLR4,TLR5,TNFAIP3,TRAF4,Ubb
Systemic Lupus Erythematosus In B Cell Signaling Pathway	1.71	0.189	4.715	Calm1 (includes others),CCND1,CCND2,CHP1,CTNNB1,Eda,FCGR2A,FOS,HCK,IFIT3,IFNGR1,IL18,IL1A,IL36G,INPP5F,INPP5J,INPP5K,MALT1,MAPK3,MRAS,MYD88,NFAT5,NFATC1,NFATC2,NFATC4,NRAS,PIK3C2A,PIK3C3,PIK3CB,PLCG2,PPP3CC,PPP3R1,PRKCD,PRKCH,PRKCI,PRKCQ,PTPN11,PTPN6,RAC1,RALA,RAP1B,RAP2B,RASGRP3,RRAS2,SHC1,STAT2,SYK,TGFB1,TGFB3,TLR3,TNFSF13B,TRAF4
PPAR Signaling	1.7	0.221	-3.545	CITED2,FOS,HSP90AA1,IKBKB,IL18,IL1A,IL1R1,IL36G,IL36RN,MAPK3,MRAS,NRAS,PDGFA,PDGFC,PDGFRB,RALA,RAP1B,RAP2B,RRAS2,RXRA,SHC1,TNFRSF11B,TNFRSF1A
Amyloid Processing	1.69	0.26	1.897	APH1A,APP,BACE1,BACE2,CAPN1,CAPN2,CAPN5,CAPN6,CAPNS1,MAPK13,MAPK3,MAPT,PRKAR1B
L-dopachrome Biosynthesis	1.69	1	#NUM!	TYR,TYRP1
PEDF Signaling	1.69	0.232	2.982	BDNF,CASP8,FAS,IKBKB,MAPK13,MAPK3,MRAS,NRAS,PIK3C2A,PIK3C3,PIK3CB,RAC1,RALA,RAP1B,RAP2B,RHOA,RRAS2,SERPINF1,WASF2
Coagulation System	1.68	0.286	0	A2M,F2R,F3,F5,PLAT,PROS1,SERPIND1,TFPI,THBD,VWF
cAMP-mediated signaling	1.67	0.193	0	ADCY2,ADCY4,ADORA2B,ADRB2,AKAP11,ATF4,Calm1 (includes others),CAMK2B,CAMK2D,CNGA1,Cngb1,DRD1,DRD4,DUSP6,GNAI2,GNAO1,GRM8,HRH3,LAMTOR3,LPAR1,MAPK3,NPR3,P2RY14,PDE10A,PDE1A,PDE4B,PDE5A,PDE6B,PDE6D,PDE6G,PDE6H,PKIG,PPP3CC,PPP3R1,PRKAR1B,PTH1R,RAPGEF3,RGS10,RGS12,RGS2,RGS7,RPS6KA1,SMPDL3A,VIPR2
Dopamine Receptor Signaling	1.67	0.234	-1.414	ADCY2,ADCY4,CALY,DDC,DRD1,DRD4,GCH1,NCS1,PPM1J,Ppp1cc,PPP1R14B,PPP1R3C,PPP2R1A,PPP2R2B,PPP2R5A,PRKAR1B,SLC6A3,SMOX
Neuroprotective Role of THOP1 in Alzheimer's Disease	1.67	0.216	3.13	APP,DPP4,GZMM,HLA-A,HTRA1,HTRA3,KLK10,KLK6,MAPT,MME,PRKAR1B,PRSS12,PRSS22,PRSS23,PRSS27,Prss32,PRSS8,SERPINA3,ST14,TAC1,TMPRSS11A,Tmprss11b,TMPRSS11D,TMPRSS11E,TMPRSS2
Putrescine Degradation III	1.65	0.333	2.646	ALDH1A1,ALDH1A2,ALDH1A3,ALDH2,ALDH3A1,Aldh3b2,SMOX
Type I Diabetes Mellitus Signaling	1.64	0.216	2.183	CASP8,CPE,CYCS,FAS,GAD1,HLA-A,HLA-DMB,HLA-DQA1,HLA-DQB1,HLA-DRB5,IFNGR1,IKBKB,IL1R1,IRF1,MAP2K3,MAP3K5,MAPK10,MAPK13,MYD88,RIPK1,SOCS3,SOCS6,TNFRSF11B,TNFRSF1A
G-Protein Coupled Receptor Signaling	1.63	0.188	#NUM!	ADCY2,ADCY4,ADORA2B,ADRB2,ATF4,CAMK2B,CAMK2D,DRD1,DRD4,DUSP6,GNAI2,GNAO1,GRM8,HRH3,IKBKB,LAMTOR3,LPAR1,MAP3K8,MAPK3,MRAS,NPR3,NRAS,P2RY14,PDE10A,PDE1A,PDE4B,PDE5A,PDE6B,PDE6D,PDE6G,PDE6H,PIK3C2A,PIK3C3,PIK3CB,PLCB3,PRKAR1B,PTH1R,PTK2B,RALA,RAP1B,RAP2B,RAPGEF3,RGS10,RGS12,RGS2,RGS7,RPS6KA1,RRAS2,SHC1,SMPDL3A,VIPR2
PD-1, PD-L1 cancer immunotherapy pathway	1.61	0.217	-0.655	B2M,CD274,CDK2,CIP2A,HLA-A,HLA-DMB,HLA-DQA1,HLA-DQB1,HLA-DRB5,IFNGR1,JAK3,MR1,PIK3C2A,PIK3C3,PIK3CB,PRKCQ,PTPN11,SMAD3,TGFB1,TGFB3,TNFRSF11B,TNFRSF1A,YAP1
White Adipose Tissue Browning Pathway	1.61	0.209	0.192	ADCY2,ADCY4,ANGPT2,ATF4,BDNF,BMP7,CACNB2,CACNG3,CTBP2,FGFR1,FGFR2,FGFR3,FGFRL1,FNDC5,GUCY1A1,GUCY1B1,LDHA,LDHB,MAPK13,NDN,NPR1,PRDM16,PRKAB1,PRKAR1B,RARG,RUNX1T1,RXRA
Dermatan Sulfate Degradation (Metazoa)	1.6	0.353	2.449	CEMIP2,FGFRL1,GM2A,HEXA,HEXB,OGA
Histamine Degradation	1.6	0.353	2.449	ALDH1A1,ALDH1A2,ALDH1A3,ALDH2,ALDH3A1,Aldh3b2
Glucocorticoid Receptor Signaling	1.57	0.182	#NUM!	A2M,ACTB,ACTL6B,ADRB2,ANXA1,CCNH,CDKN1A,CHP1,FOS,HSP90AA1,HSPA5,ICAM1,IKBKB,JAK3,KRT12,KRT16,KRT18,KRT4,KRT5,KRT6B,KRT7,KRT78,KRT80,MAPK10,MAPK13,MAPK3,MRAS,NCOA3,NFAT5,NFATC1,NFATC2,NFATC4,NRAS,PIK3C2A,PIK3C3,PIK3CB,POLR2A,POLR2G,POLR2J,POLR2K,PPP3CC,PPP3R1,PRKAB1,RAC1,RALA,RAP1B,RAP2B,RRAS2,SHC1,SMAD3,SMAD4,SMARCA2,SMARCD1,TAF4B,TAF5,TAF7,TGFB1,TGFB3,TGFBR1,TSG101,VCAM1
Glutamate Receptor Signaling	1.57	0.246	#NUM!	Calm1 (includes others),GLUL,GNB1,GNB3,GNG5,GRINA,GRIP1,GRM8,HOMER2,SLC17A7,SLC1A1,SLC1A2,SLC1A4,SLC1A7
Gαs Signaling	1.57	0.215	0.728	ADCY2,ADCY4,ADORA2B,ADRB2,ATF4,CNGA1,DRD1,GNB1,GNB3,GNB4,GNB5,GNG12,GNG13,GNG3,GNG5,HCK,MAPK3,MRAS,PRKAR1B,PTH1R,RAPGEF3,RGS2,VIPR2
Telomerase Signaling	1.57	0.215	3.13	CDKN1A,EGFR,ELF1,ELF2,ELF3,HDAC5,HDAC7,HSP90AA1,MAPK3,MRAS,NRAS,PIK3C2A,PIK3C3,PIK3CB,PPM1J,PPP2R1A,PPP2R2B,PPP2R5A,RALA,RAP1B,RAP2B,RRAS2,SHC1
Oleate Biosynthesis II (Animals)	1.55	0.385	1.342	FADS1,FADS2,SCD,Scd2,UFSP2
UVB-Induced MAPK Signaling	1.55	0.25	1.941	EGFR,EIF4EBP1,FOS,MAPK10,MAPK13,MAPK3,PIK3C2A,PIK3C3,PIK3CB,PRKCD,PRKCH,PRKCI,PRKCQ
Citrulline Biosynthesis	1.54	0.444	1	ARG1,ARG2,LOC102724788/PRODH,OAT
PPARα/RXRα Activation	1.54	0.195	-3.772	ABCA1,ADCY2,ADCY4,ADIPOR1,AP2A2,GHR,GOT2,GPD2,HSP90AA1,IKBKB,IL1R1,ITGB5,MAP2K3,MAPK3,MRAS,NCOA3,NOTUM,NRAS,PDIA3,PLCB3,PLCD1,PLCE1,PLCG2,PRKAB1,PRKAR1B,RALA,RAP1B,RAP2B,RRAS2,RXRA,SHC1,SMAD3,SMAD4,TGFB1,TGFB3,TGFBR1,TGFBR3
Sucrose Degradation V (Mammalian)	1.54	0.444	-1	ALDOA,ALDOC,GALM,TPI1
Superpathway of Methionine Degradation	1.51	0.27	-0.632	AHCYL2,CBS/CBSL,GOT1,GOT2,MAT2B,MMUT,NSUN4,PCCA,PRMT5,SUV39H2
Th1 Pathway	1.47	0.207	2.683	APH1A,CD274,DLL1,GATA3,HLA-A,HLA-DMB,HLA-DQA1,HLA-DQB1,HLA-DRB5,ICAM1,ICOSLG/LOC102723996,IFNGR1,IL10RB,IL18,IRF1,JAK3,NFATC1,NFATC2,NFATC4,NOTCH3,PIK3C2A,PIK3C3,PIK3CB,PRKCQ,SOCS3
Cyclins and Cell Cycle Regulation	1.46	0.222	0.5	ATR,CCNB1,CCND1,CCND2,CCNH,CDK2,CDKN1A,CDKN2B,CDKN2D,E2F7,HDAC5,HDAC7,PPM1J,PPP2R1A,PPP2R2B,PPP2R5A,TGFB1,TGFB3
Xenobiotic Metabolism CAR Signaling Pathway	1.39	0.19	1	ALDH1A1,ALDH1A2,ALDH1A3,ALDH2,ALDH3A1,CHST11,CITED2,Cyp2b19,CYP3A7,EGFR,GRIP1,GSTA3,GSTA5,GSTM1,GSTM5,GSTO1,GSTT2/GSTT2B,HS6ST1,HS6ST2,HSP90AA1,MAP2K3,MAPK3,MGST1,PPM1J,PPP2R1A,PPP2R2B,PPP2R5A,PRKCD,PRKCH,PRKCI,PRKCQ,RXRA,SOD3,SULT1C3,SULT4A1,UGT8
Glycerol Degradation I	1.38	0.5	#NUM!	Gk,GK5,GPD2
Oxidative Ethanol Degradation III	1.36	0.316	2.449	ALDH1A1,ALDH1A2,ALDH1A3,ALDH2,ALDH3A1,Aldh3b2
Acute Myeloid Leukemia Signaling	1.35	0.213	2.673	CCND1,EIF4EBP1,IDH3B,JUP,KIT,MAP2K3,MAPK3,MRAS,NRAS,PIK3C2A,PIK3C3,PIK3CB,PIM1,PML,RALA,RAP1B,RAP2B,RRAS2,RUNX1
HOTAIR Regulatory Pathway	1.35	0.194	3.053	AGO1,CD44,CDH1,CDKN1A,CTNNB1,ERBB2,FOXM1,ICAM1,IRF1,MET,MMP12,MMP14,MMP17,MMP28,MTF2,PCDH10,PIK3C2A,PIK3C3,PIK3CB,RHOC,SPP1,STK38,TGFB1,TLR4,VIM,WNT2,WNT4,WNT5A,WNT5B,WNT7B,WNT9A
Role of Wnt/GSK-3β Signaling in the Pathogenesis of Influenza	1.33	0.218	3.207	APC2,CSNK1G3,CTNNB1,FZD1,FZD4,FZD6,FZD8,FZD9,NCOA3,NCOA4,SMO,WNT2,WNT4,WNT5A,WNT5B,WNT7B,WNT9A
iNOS Signaling	1.32	0.244	2.121	Calm1 (includes others),FOS,IFNGR1,IKBKB,IRAK2,IRF1,JAK3,LBP,MAPK13,MYD88,TLR4
mTOR Signaling	1.31	0.186	4.017	EIF4A3,EIF4EBP1,HMOX1,MAPK3,MRAS,NRAS,PDGFC,PGF,PIK3C2A,PIK3C3,PIK3CB,PLD5,PPM1J,PPP2R1A,PPP2R2B,PPP2R5A,PRKAB1,PRKCD,PRKCH,PRKCI,PRKCQ,PRR5L,RAC1,RALA,RAP1B,RAP2B,RHOA,RHOC,RHOH,RHOJ,RHOT1,RND3,RPS12,RPS18,RPS2,RPS27L,RPS6KA1,RPS6KC1,RRAS2
GPCR-Mediated Integration of Enteroendocrine Signaling Exemplified by an L Cell	1.3	0.219	-1.5	ADCY2,ADCY4,ADCYAP1,ADRB2,GAL,GNAI2,ITPR1,ITPR3,NOTUM,PDIA3,PLCB3,PLCD1,PLCE1,PLCG2,PRKAR1B,VIP
SAPK/JNK Signaling	1.3	0.206	2.236	GNA12,GNB1,GNB3,GNG5,MAP3K12,MAP3K5,MAPK10,MAPK8IP2,MRAS,NFATC1,NRAS,PIK3C2A,PIK3C3,PIK3CB,RAC1,RALA,RAP1B,RAP2B,RIPK1,RRAS2,SHC1
