# Supplementary material for: PRELP Regulates Cell–Cell Adhesion and EMT and Inhibits Retinoblastoma Progression
Source: Cancers (Basel). 2022 Oct 8;14(19):4926. doi: 10.3390/cancers14194926 (PMC9563430; doi:10.3390/cancers14194926)
Supplement: Supplementary file 1 [file cancers-14-04926-s001.zip › Supplemental Data-2.xlsx]

## Sheet: Sheet1
Ingenuity Canonical Pathways	-log(p-value)	Ratio	z-score	Molecules
Kinetochore Metaphase Signaling Pathway	8.75	0.207	-2.524	BUB3,CDC20,CDC27,CDCA8,CENPA,DNAH10,DNALI1,ESPL1,H2AC18/H2AC19,H2AC21,H2AX,H2AZ1,INCENP,KNL1,MAD2L1,MXD3,NDC80,PLK1,SKA1,SMC1A,SPC25,SPDL1,TTK
Protein Kinase A Signaling	7.73	0.115	-1.151	ADD1,ADD3,AKAP13,AKAP6,AKAP7,CALM1 (includes others),CAMK2B,CAMK4,CDC25C,CDC27,CNGA1,CNGA3,CREB3,CREB5,DCC,DUSP8,GNB3,GNG2,GUCY1B1,H1-0,H1-1,H1-5,H1-6,ITPR2,ITPR3,LEF1,MPPED2,MYLK,NGFR,OPN1SW,PDE1C,PDE6B,PDE6C,PLCB1,PLCG2,PLCL1,PPP3CA,PRKACB,PRKCB,PRKCE,PTPN13,PTPN14,PTPRE,PTPRZ1,RYR2,TCF4,UBASH3B
Phototransduction Pathway	6.85	0.259	#NUM!	CNGA1,CNGA3,GNB3,GNGT1,GUCA1C,GUCY1A2,GUCY1B1,OPN1LW,OPN1SW,PDC,PDE6B,PDE6C,PRKACB,RCVRN
Synaptogenesis Signaling Pathway	6.39	0.117	-2.959	CACNA2D1,CACNB4,CADM1,CALM1 (includes others),CAMK2B,CAMK4,CDH11,CDH12,CDH7,CNTNAP2,CPLX2,CPLX3,CREB3,CREB5,DAB1,EFNB2,EFNB3,EPHA4,EPHB1,EPHB2,EPHB6,GRIN2A,GRM4,GUCY1B1,HSPA8,LRP8,MAP1B,MRAS,NLGN1,NRXN1,PIK3R1,PLCG2,PRKACB,PRKCE,SHC3,SYT4,THBS3
Corticotropin Releasing Hormone Signaling	6.16	0.152	0	CACNA1A,CACNA2D1,CACNB4,CALM1 (includes others),CAMK4,CATSPER2,CREB3,CREB5,CTH,FOS,GAST,GUCY1A2,GUCY1B1,ITPR2,ITPR3,MEF2C,NOS1,OPN1SW,PLCG2,PRKACB,PRKCB,PRKCE,VEGFA
Nitric Oxide Signaling in the Cardiovascular System	6.13	0.168	-2.183	CACNA1A,CACNA2D1,CACNB4,CALM1 (includes others),CAMK4,FLT1,GUCY1A2,GUCY1B1,HSP90AA1,HSP90B1,ITPR2,ITPR3,PDE1C,PGF,PIK3R1,PRKACB,PRKCB,PRKCE,RYR2,VEGFA
Oxytocin Signaling Pathway	5.83	0.117	-2.611	ABCC9,ATP2B3,CACNA1A,CACNA2D1,CACNB4,CALM1 (includes others),CAMK4,CREB3,CREB5,CTH,EEF2,FOS,GAST,GNB3,GNG2,GUCY1A2,GUCY1B1,HSPB3,ITPR2,ITPR3,LPL,MEF2C,MRAS,MYH7,MYLK,PIK3R1,PLCB1,PPARA,PPP3CA,PRKACB,PRKCB,PRKCE,SHC3
eNOS Signaling	5.76	0.145	0	AQP1,CALM1 (includes others),CAMK4,CHRNG,CNGA1,CNGA3,FLT1,GUCY1A2,GUCY1B1,HSP90AA1,HSP90B1,HSPA5,HSPA6,HSPA8,ITPR2,ITPR3,PGF,PIK3R1,PLCG2,PRKACB,PRKCB,PRKCE,VEGFA
Dopamine-DARPP32 Feedback in cAMP Signaling	5.74	0.137	-0.655	CACNA1A,CACNA2D1,CACNB4,CALM1 (includes others),CAMK4,CREB3,CREB5,CSNK1G1,DRD5,GRIN2A,GUCY1A2,GUCY1B1,ITPR2,ITPR3,KCNJ2,KCNJ6,NOS1,OPN1SW,PLCB1,PLCG2,PLCL1,PPP3CA,PRKACB,PRKCB,PRKCE
Axonal Guidance Signaling	5.71	0.0965	#NUM!	ABLIM1,ADAM28,ADAMTS9,ARHGEF15,BMP7,CXCR4,DCC,DPYSL2,EFNB2,EFNB3,EPHA4,EPHB1,EPHB2,EPHB6,GNB3,GNG2,IGF1,MMP16,MRAS,NGF,NGFR,NRP1,NRP2,NTNG1,NTNG2,OPN1SW,PAK5,PGF,PIK3R1,PLCB1,PLCG2,PLCL1,PPP3CA,PRKACB,PRKCB,PRKCE,ROBO2,SEMA3A,SEMA5A,SEMA6A,SLIT3,SRGAP3,TUBA1B,TUBA1C,TUBB,TUBB2A,TUBB4B,UNC5C,VEGFA
Circadian Rhythm Signaling	5.38	0.116	#NUM!	ARNTL,CACNA1A,CACNA2D1,CACNB4,CAMK2B,CATSPER2,CREB3,CREB5,CTH,GAST,GNB3,GNG2,GRIN2A,GRP,GUCY1A2,GUCY1B1,ITPR2,ITPR3,MRAS,MYC,NGF,NGFR,NOS1,NR3C1,PLCB1,PLCG2,PLCL1,PRKACB,PRKCB,PRKCE,RYR2
Role of NFAT in Cardiac Hypertrophy	5.17	0.122	-1.877	CACNA1A,CACNA2D1,CACNB4,CALM1 (includes others),CAMK2B,CAMK4,CATSPER2,GNB3,GNG2,GUCY1B1,IGF1,ITPR2,ITPR3,MEF2C,MRAS,NKX2-5,OPN1SW,PIK3R1,PLCB1,PLCG2,PLCL1,PPP3CA,PRKACB,PRKCB,PRKCE,RCAN2,SHC3
Gap Junction Signaling	5.12	0.126	#NUM!	ACTG1,CSNK1G1,CTH,GAST,GJB7,GUCY1A2,GUCY1B1,ITPR2,ITPR3,MRAS,OPN1SW,PIK3R1,PLCB1,PLCG2,PLCL1,PPP3CA,PRKACB,PRKCB,PRKCE,TJP2,TUBA1B,TUBA1C,TUBB,TUBB2A,TUBB4B
GPCR-Mediated Nutrient Sensing in Enteroendocrine Cells	4.97	0.153	-0.5	CACNA1A,CACNA2D1,CACNB4,CATSPER2,CCK,GAST,GNG2,GUCY1B1,ITPR2,ITPR3,OPN1SW,PLCB1,PLCG2,PLCL1,PRKACB,PRKCB,PRKCE,PYY
Estrogen Receptor Signaling	4.94	0.098	-1.257	BCL2,CACNA1A,CACNA2D1,CACNB4,CREB3,CREB5,FOS,FOXA1,GNB3,GNG2,GUCY1B1,HES1,HSP90AA1,HSP90B1,IGF1,MDK,MED18,MMP16,MRAS,MT-CYB,MT-ND1,MT-ND2,MT-ND3,MT-ND4,MYC,NCOA3,NR3C1,NRIP1,PCNA,PGF,PIK3R1,PLCB1,PLCG2,PLCL1,PRKACB,PRKCB,PRKCE,RBFOX2,SHC3,VEGFA
GNRH Signaling	4.86	0.125	-1.213	CACNA1A,CACNA2D1,CACNB4,CALM1 (includes others),CAMK2B,CAMK4,CATSPER2,CREB3,CREB5,EGR1,FOS,GNB3,GNG2,GUCY1B1,HBEGF,ITPR2,ITPR3,MRAS,OPN1SW,PAK5,PLCB1,PRKACB,PRKCB,PRKCE
Ferroptosis Signaling Pathway	4.84	0.144	-0.471	ANGPTL4,CBS/CBSL,CHAC1,CTH,FDFT1,FTL,H2AC18/H2AC19,H2AC21,H2AX,H2AZ1,H2BC15,H2BC17,H2BC5,H2BC8,HMOX1,MRAS,NOX4,SLC39A8,SLC7A11
Synaptic Long Term Depression	4.75	0.123	-0.218	CACNA1A,CACNA2D1,CACNB4,CATSPER2,CTH,GAST,GRID2,GRM4,GUCY1A2,GUCY1B1,IGF1,ITPR2,ITPR3,MRAS,NOS1,PLA2G7,PLAAT3,PLCB1,PLCG2,PLCL1,PPP1R17,PRKCB,PRKCE,RYR2
HIF1α Signaling	4.74	0.12	-1	ADM,CAMK2B,CAMK4,FLT1,HK2,HMOX1,HSP90AA1,HSPA5,HSPA6,HSPA8,IGF1,IL6R,LDHA,MMP16,MRAS,NOX4,PGF,PIK3R1,PKM,PLCG2,PPP3CA,PRKCB,PRKCE,VEGFA,VIM
Opioid Signaling Pathway	4.58	0.107	-1.8	CACNA1A,CACNA2D1,CACNB4,CALM1 (includes others),CAMK2B,CAMK4,CATSPER2,CREB3,CREB5,FOS,FOSB,GNB3,GNG2,GRIN2A,GUCY1B1,ITPR2,ITPR3,KCNJ6,LEF1,MRAS,MYC,NOS1,PDE1C,PLCB1,PPP3CA,PRKACB,PRKCB,PRKCE,RYR2,TCF4
White Adipose Tissue Browning Pathway	4.56	0.138	-2	ANGPT2,BMP7,CACNA1A,CACNA2D1,CACNB4,CATSPER2,CREB3,CREB5,GUCY1A2,GUCY1B1,ITPR2,ITPR3,LDHA,PPARA,PRKACB,RARB,RUNX1T1,VEGFA,VGF
Sperm Motility	4.5	0.11	-1	CALM1 (includes others),CAMK4,CATSPER2,CLK4,CNGA1,CNGA3,EPHA4,EPHB1,EPHB2,FLT1,GNB3,GNG2,GUCY1A2,GUCY1B1,ITPR2,ITPR3,MATK,MRAS,PDE1C,PLA2G7,PLAAT3,PLCB1,PLCG2,PLCL1,PRKACB,PRKCB,PRKCE,ROR1
PI3K Signaling in B Lymphocytes	4.34	0.133	-1.414	ATF3,ATF5,CALM1 (includes others),CAMK2B,CAMK4,CD79B,FOS,INPP5D,ITPR2,ITPR3,MRAS,PIK3R1,PLCB1,PLCG2,PLCL1,PPP3CA,PRKCB,TLR4,VAV3
nNOS Signaling in Skeletal Muscle Cells	4.17	0.208	#NUM!	CACNA1A,CACNA2D1,CACNB4,CALM1 (includes others),CAMK4,CATSPER2,ITPR2,ITPR3,NOS1,RYR2
Adrenomedullin signaling pathway	4.15	0.116	-1.789	ADM,BAX,BCL2,CALM1 (includes others),CAMK4,CTH,FOS,GAST,GUCY1A2,GUCY1B1,ITPR2,ITPR3,KCNQ3,MATK,MRAS,MYLK,PIK3R1,PLCB1,PLCG2,PLCL1,PRKACB,SHC3,TFAP2A
Dilated Cardiomyopathy Signaling Pathway	4.14	0.128	-0.302	ABCC9,ACTG1,BAX,BCL2,CACNA1A,CACNA2D1,CACNB4,CAMK2B,CAMK4,CATSPER2,GUCY1B1,ITPR2,ITPR3,MYH7,PRKACB,PRKCE,RYR2,SCN5A,TNNC2
Neuropathic Pain Signaling In Dorsal Horn Neurons	4.11	0.149	-0.775	CAMK2B,CAMK4,FOS,GRIN2A,GRM4,ITPR2,ITPR3,KCNQ3,PIK3R1,PLCB1,PLCG2,PLCL1,PRKACB,PRKCB,PRKCE
Endocannabinoid Neuronal Synapse Pathway	4.1	0.128	-0.277	CACNA1A,CACNA2D1,CACNB4,CATSPER2,DNAH10,DNALI1,GNB3,GNG2,GRIN2A,GUCY1B1,ITPR2,ITPR3,KCNJ6,OPN1SW,PLCB1,PLCG2,PLCL1,PPP3CA,PRKACB
CREB Signaling in Neurons	4	0.0825	-1.64	ACKR1,ADGRG2,ADGRL3,ADRA2A,CACNA1A,CACNA2D1,CACNB4,CALM1 (includes others),CAMK2B,CAMK4,CATSPER2,CREB3,CREB5,DRD5,FLT1,GALR2,GNB3,GNG2,GPR12,GPR143,GPR146,GPR4,GPR75,GPR87,GPRC5C,GRID2,GRIN2A,GRM4,GUCY1B1,HRH1,IGF1,ITPR2,ITPR3,KISS1R,LGR5,MRAS,NGFR,OPN1LW,OPN1SW,PIK3R1,PLCB1,PLCG2,PLCL1,PRKACB,PRKCB,PRKCE,PTH1R,S1PR3,SHC3,VEGFA
Endothelin-1 Signaling	3.94	0.115	-1.091	CASQ1,FOS,GUCY1A2,GUCY1B1,HMOX1,ITPR2,ITPR3,MRAS,MYC,NOS1,OPN1SW,PIK3R1,PLA2G7,PLAAT3,PLCB1,PLCG2,PLCL1,PLD3,PLD5,PRKCB,PRKCE,SHC3
Netrin Signaling	3.89	0.167	-1	ABLIM1,CACNA1A,CACNA2D1,CACNB4,CATSPER2,DCC,ITPR2,ITPR3,PPP3CA,PRKACB,RYR2,UNC5C
Synaptic Long Term Potentiation	3.82	0.13	-1.5	CALM1 (includes others),CAMK2B,CAMK4,CREB3,CREB5,GRIN2A,GRM4,ITPR2,ITPR3,MRAS,PLCB1,PLCG2,PLCL1,PPP3CA,PRKACB,PRKCB,PRKCE
Neurovascular Coupling Signaling Pathway	3.75	0.107	0.408	CACNA1A,CACNA2D1,CACNB4,CALM1 (includes others),CAMK4,CATSPER2,CTH,GABRA2,GABRD,GAST,GRIN2A,GUCY1A2,GUCY1B1,ITPR2,ITPR3,KCNJ2,KCNJ6,KCNMB1,NOS1,PLA2G7,PLAAT3,PLCB1,PRKACB,RYR2
GPCR-Mediated Integration of Enteroendocrine Signaling Exemplified by an L Cell	3.71	0.16	-0.905	CCK,GAL,GRP,GUCY1B1,ITPR2,ITPR3,OPN1SW,PLCB1,PLCG2,PLCL1,PRKACB,PYY
ID1 Signaling Pathway	3.68	0.11	-0.853	ATAD5,ATF3,AURKA,BAX,BCL2,CDC20,CDKN2A,CHRNG,EGR1,ID1,IL6R,MRAS,MYC,NGFR,PGF,PIK3R1,REST,SMAD2,TFAP2A,TYMS,VEGFA,VIM
Cellular Effects of Sildenafil (Viagra)	3.62	0.121	#NUM!	ACTG1,CACNA1A,CACNA2D1,CACNB4,CALM1 (includes others),CAMK4,GUCY1A2,GUCY1B1,ITPR2,ITPR3,KCNQ3,MYH7,MYLK,PDE1C,PLCB1,PLCG2,PLCL1,PRKACB
Aldosterone Signaling in Epithelial Cells	3.55	0.116	0	DNAJB1,DNAJB13,DNAJB4,HSP90AA1,HSP90B1,HSPA5,HSPA6,HSPA8,HSPB3,HSPH1,ITPR2,ITPR3,KCNMB1,PIK3R1,PLCB1,PLCG2,PLCL1,PRKCB,PRKCE
nNOS Signaling in Neurons	3.52	0.191	-0.447	CALM1 (includes others),CAMK4,DLG2,GRIN2A,NOS1,NOS1AP,PPP3CA,PRKCB,PRKCE
Factors Promoting Cardiogenesis in Vertebrates	3.47	0.118	-0.943	BMP7,CAMK2B,CREB3,CREB5,LEF1,MEF2C,MYC,MYH7,NKX2-5,NOX4,PLCB1,PLCG2,PLCL1,PRKCB,PRKCE,SCN5A,SMAD2,TCF4
Amyotrophic Lateral Sclerosis Signaling	3.47	0.13	0	BAX,BCL2,CACNA1A,CACNA2D1,CACNB4,GRID2,GRIN2A,IGF1,NEFL,NEFM,NOS1,PGF,PIK3R1,PPP3CA,VEGFA
IL-8 Signaling	3.38	0.105	-1.528	ANGPT2,BAX,BCL2,CXCL1,FLT1,FOS,GNB3,GNG2,HBEGF,HMOX1,IRAK3,MRAS,NOX4,OPN1SW,PGF,PIK3R1,PLD3,PLD5,PRKCB,PRKCE,RND3,VEGFA
Oxytocin In Brain Signaling Pathway	3.36	0.107	-2.4	CACNA1A,CACNA2D1,CACNB4,CALM1 (includes others),CAMK4,CATSPER2,CREB3,CREB5,DDIT3,GNB3,GNG2,ITPR2,ITPR3,MEF2C,MRAS,PIK3R1,PLA2G7,PLAAT3,PRKCB,PRKCE,TLR4
Aryl Hydrocarbon Receptor Signaling	3.27	0.113	-1.291	BAX,CCNE2,CDKN2A,DCT,FOS,HSP90AA1,HSP90B1,HSPB3,MYC,NCOA3,NCOA7,NFIA,NFIB,NQO1,NRIP1,RARB,SMARCA4,TRIP11
P2Y Purigenic Receptor Signaling Pathway	3.26	0.12	-0.775	CREB3,CREB5,FOS,GNB3,GNG2,GUCY1B1,MRAS,MYC,OPN1SW,PIK3R1,PLCB1,PLCG2,PLCL1,PRKACB,PRKCB,PRKCE
α-Adrenergic Signaling	3.25	0.13	-0.632	ADRA2A,CALM1 (includes others),CAMK4,GNB3,GNG2,GUCY1B1,ITPR2,ITPR3,MRAS,OPN1SW,PLCG2,PRKACB,PRKCB,PRKCE
Endocannabinoid Cancer Inhibition Pathway	3.23	0.116	1.5	ATF3,CASQ1,CCNE2,CREB3,CREB5,DDIT3,GUCY1B1,LEF1,MYC,NOS1,PGF,PIK3R1,PRKACB,TCF4,TRIB3,VEGFA,VIM
Calcium Signaling	3.16	0.101	-2.065	ATP2B3,CACNA1A,CACNA2D1,CACNB4,CALM1 (includes others),CAMK2B,CAMK4,CASQ1,CATSPER2,CHRNG,CREB3,CREB5,GRIN2A,ITPR2,ITPR3,MEF2C,MYH7,PPP3CA,PRKACB,RCAN2,RYR2,TNNC2
Breast Cancer Regulation by Stathmin1	3.13	0.0774	-0.447	ACKR1,ADGRG2,ADGRL3,ADRA2A,ARHGEF15,AURKA,CAMK2B,CAMK4,CREB3,CREB5,DRD5,E2F7,E2F8,GALR2,GNB3,GNG2,GPR12,GPR143,GPR146,GPR4,GPR75,GPR87,GPRC5C,GRM4,HRH1,IGF1,KISS1R,LGR5,MRAS,OPN1LW,OPN1SW,PGF,PIK3R1,PLCB1,PRKACB,PRKCB,PRKCE,PTH1R,S1PR3,SHC3,TUBA1B,TUBA1C,TUBB,TUBB2A,TUBB4B,VEGFA
cAMP-mediated signaling	3.1	0.0979	-2.828	ADRA2A,AKAP13,AKAP6,AKAP7,CALM1 (includes others),CAMK2B,CAMK4,CNGA1,CNGA3,CREB3,CREB5,DRD5,GRM4,GUCY1B1,MPPED2,PDE1C,PDE6B,PDE6C,PKIB,PPP3CA,PRKACB,PTH1R,S1PR3
Pancreatic Adenocarcinoma Signaling	3.05	0.119	-2.121	BCL2,BRCA2,CCNE2,CDKN2A,CDKN2B,E2F7,E2F8,HBEGF,HMOX1,PGF,PIK3R1,PLD3,PLD5,SMAD2,VEGFA
14-3-3-mediated Signaling	3.01	0.118	0.333	BAX,FOS,MRAS,PIK3R1,PLCB1,PLCG2,PLCL1,PRKCB,PRKCE,TUBA1B,TUBA1C,TUBB,TUBB2A,TUBB4B,VIM
G-Protein Coupled Receptor Signaling	3.01	0.074	-1.664	ACKR1,ADGRG2,ADGRL3,ADRA2A,AMOT,CALM1 (includes others),CAMK2B,CAMK4,CNGA1,CNGA3,CREB3,CREB5,DRD5,FOS,GALR2,GNB3,GNG2,GPR12,GPR143,GPR146,GPR4,GPR75,GPR87,GPRC5C,GRM4,GUCY1B1,HRH1,KCNQ3,KISS1R,LGR5,MEF2C,MPPED2,MRAS,MYLK,OPN1LW,OPN1SW,PAK5,PDE1C,PDE6B,PDE6C,PIK3R1,PLCB1,PLCG2,PPP3CA,PRKACB,PRKCB,PRKCE,PTH1R,S1PR3,SHC3,SIX1,SIX3
Mitotic Roles of Polo-Like Kinase	3	0.152	-1.89	CDC20,CDC25C,CDC27,ESPL1,FBXO5,HSP90AA1,HSP90B1,PLK1,PLK2,SMC1A
G Beta Gamma Signaling	2.94	0.116	0	CACNA1A,CACNA2D1,CACNB4,CATSPER2,GNB3,GNG2,HBEGF,ITPR2,ITPR3,KCNJ6,MRAS,PLCG2,PRKACB,PRKCB,PRKCE
Gαq Signaling	2.93	0.106	-1.698	CALM1 (includes others),CAMK4,GNB3,GNG2,HMOX1,HRH1,ITPR2,ITPR3,MRAS,PIK3R1,PLCB1,PLCG2,PLD3,PLD5,PPP3CA,PRKCB,PRKCE,RND3
BEX2 Signaling Pathway	2.84	0.136	-2.111	BBC3,BCL2,BEX2,LEF1,MAP2,NGF,NGFR,PGF,SPP1,TCF4,VEGFA
GABA Receptor Signaling	2.8	0.113	#NUM!	CACNA1A,CACNA2D1,CACNB4,CATSPER2,GABRA2,GABRD,GNB3,GNG2,GUCY1B1,ITPR2,ITPR3,KCNQ3,MRAS,SLC32A1,UBB
Hepatic Fibrosis Signaling Pathway	2.76	0.0808	-0.898	BAMBI,BCL2,CACNA1A,CACNA2D1,CACNB4,CALM1 (includes others),CAMK4,CREB3,CREB5,CSNK1G1,FLT1,FOS,FTL,IRAK3,LEF1,MRAS,MYC,MYLK,NGFR,NOX4,OPN1SW,PGF,PIK3R1,PLCG2,PRKACB,PRKCB,PRKCE,RND3,SMAD2,SMAD7,SPP1,TCF4,TLR4,VEGFA
CCR3 Signaling in Eosinophils	2.74	0.111	0.378	CALM1 (includes others),CAMK4,CCL26,GNB3,GNG2,ITPR2,ITPR3,MRAS,MYLK,OPN1SW,PAK5,PIK3R1,PLCB1,PRKCB,PRKCE
Osteoarthritis Pathway	2.71	0.0932	-0.243	C1QTNF4,CASQ1,CREB3,CREB5,DCN,DDIT4,DLX5,HES1,LEF1,MEF2C,P2RX7,PGF,PTH1R,S1PR3,SLC39A8,SMAD2,SMAD7,SPP1,TCF4,TIMP3,TLR4,VEGFA
VEGF Family Ligand-Receptor Interactions	2.71	0.131	-0.333	FLT1,FOS,MRAS,NRP1,NRP2,PGF,PIK3R1,PLCG2,PRKCB,PRKCE,VEGFA
Melatonin Signaling	2.7	0.139	0	CALM1 (includes others),CAMK2B,CAMK4,OPN1SW,PLCB1,PLCG2,PLCL1,PRKACB,PRKCB,PRKCE
Ephrin B Signaling	2.7	0.139	-2.121	CXCR4,EFNB2,EFNB3,EPHB1,EPHB2,EPHB6,GNB3,GNG2,MRAS,VAV3
NAD Signaling Pathway	2.67	0.106	-2	ARNTL,H1-0,H1-1,H1-5,H1-6,H2BC15,H2BC17,H2BC5,H2BC8,IGF1,LDHA,PARP14,PIK3R1,RYR2,SIRT2,VEGFA
Cardiac Hypertrophy Signaling (Enhanced)	2.67	0.0756	-2.333	ADRA2A,AKAP13,CACNA1A,CACNA2D1,CACNB4,CALM1 (includes others),CAMK2B,CAMK4,DIAPH2,DIAPH3,FGF14,GNB3,GNG2,GUCY1B1,HSPB3,IGF1,IL17B,IL6R,ITPR2,ITPR3,MEF2C,MPPED2,MRAS,MYC,NGFR,NKX2-5,OPN1SW,PDE1C,PDE6B,PDE6C,PIK3R1,PLCB1,PLCG2,PLCL1,PPP3CA,PRKACB,PRKCB,PRKCE,RYR2,TG,TNFSF12
FcγRIIB Signaling in B Lymphocytes	2.67	0.129	-1.342	CACNA1A,CACNA2D1,CACNB4,CATSPER2,CD79B,INPP5D,ITPR2,ITPR3,MRAS,PIK3R1,PLCG2
Cell Cycle: G2/M DNA Damage Checkpoint Regulation	2.65	0.16	0	AURKA,BORA,BRCA1,CDC25C,CDKN2A,HIPK2,PLK1,RPRM
Cysteine Biosynthesis/Homocysteine Degradation	2.65	1	#NUM!	CBS/CBSL,CTH
Gαs Signaling	2.63	0.112	-2.111	ADD1,ADD3,CNGA1,CNGA3,CREB3,CREB5,DRD5,GNB3,GNG2,GUCY1B1,MRAS,PRKACB,PTH1R,RYR2
Androgen Signaling	2.56	0.101	-1	CACNA1A,CACNA2D1,CACNB4,CALM1 (includes others),CAMK4,CATSPER2,DNAJB1,GNB3,GNG2,HSP90AA1,ITPR2,ITPR3,MRAS,PRKACB,PRKCB,PRKCE,TAF15
Protein Ubiquitination Pathway	2.53	0.0873	#NUM!	BRCA1,CDC20,DNAJB1,DNAJB13,DNAJB4,HLA-B,HLA-C,HSP90AA1,HSP90B1,HSPA5,HSPA6,HSPA8,HSPB3,HSPH1,NEDD4L,PSMB8,UBB,UBE2S,UBE2T,USP18,USP3,USP44,USP47,USP51
Cardiac Hypertrophy Signaling	2.52	0.0885	-1.414	ADRA2A,CACNA1A,CACNA2D1,CACNB4,CALM1 (includes others),CAMK4,ELSPBP1,GNB3,GNG2,GUCY1B1,IGF1,IL6R,MEF2C,MRAS,NKX2-5,OPN1SW,PIK3R1,PLCB1,PLCG2,PLCL1,PPP3CA,PRKACB,RND3
Unfolded protein response	2.47	0.122	-1.89	BCL2,DDIT3,DNAJB1,DNAJB13,DNAJB4,ERO1B,HSP90B1,HSPA5,HSPA6,HSPA8,HSPH1
Phagosome Maturation	2.44	0.101	#NUM!	CTSL,DYNC1I1,DYNC2H1,DYNLL1,EEA1,HLA-B,HLA-C,HLA-DRB1,NOS1,NOX4,PRDX1,TUBA1B,TUBA1C,TUBB,TUBB2A,TUBB4B
fMLP Signaling in Neutrophils	2.44	0.107	-1.604	CALM1 (includes others),CAMK4,GNB3,GNG2,ITPR2,ITPR3,MRAS,NOX4,OPN1SW,PIK3R1,PLCB1,PPP3CA,PRKCB,PRKCE
WNT/Ca+ pathway	2.43	0.136	-1	CREB3,CREB5,PDE6B,PDE6C,PLCB1,PLCG2,PLCL1,PPP3CA,ROR1
Glutamate Receptor Signaling	2.43	0.136	#NUM!	CALM1 (includes others),CAMK4,GNB3,GNG2,GRID2,GRIN2A,GRIP1,GRM4,SLC1A1
Phospholipases	2.38	0.134	-0.378	HMOX1,LPL,PLA2G7,PLAAT3,PLCB1,PLCG2,PLCL1,PLD3,PLD5
Huntington's Disease Signaling	2.37	0.0848	0.535	BAX,CASQ1,CPLX2,CREB3,CREB5,DNAJB1,GNB3,GNG2,HAP1,HSPA5,HSPA6,HSPA8,IGF1,NEUROD1,NGF,PIK3R1,PLCB1,PRKCB,PRKCE,PSMB8,REST,SHC3,UBB,UBE2S
Chemokine Signaling	2.36	0.125	-0.632	CALM1 (includes others),CAMK2B,CAMK4,CXCR4,FOS,MRAS,OPN1SW,PLCB1,PLCG2,PRKCB
Cardiac β-adrenergic Signaling	2.33	0.0955	-0.378	AKAP13,AKAP6,AKAP7,CACNA1A,CACNA2D1,CACNB4,GNB3,GNG2,GUCY1B1,MPPED2,MRAS,PDE1C,PDE6B,PDE6C,PKIB,PRKACB,RYR2
EIF2 Signaling	2.31	0.0893	-0.775	ATF3,ATF5,BCL2,DDIT3,HSPA5,MRAS,MYC,NKX6-2,NOX4,PIK3R1,RPL12,RPL13A,RPL18,RPL28,RPS11,RPS12,RPS19,RPS5,TRIB3,VEGFA
Semaphorin Neuronal Repulsive Signaling Pathway	2.27	0.0993	0.258	BCAN,DPYSL2,DPYSL3,GUCY1A2,GUCY1B1,NRP1,NRP2,PAK5,PIK3R1,PLCG2,PRKACB,SEMA3A,SEMA5A,SEMA6A,VCAN
Oxytocin In Spinal Neurons Signaling Pathway	2.26	0.171	0.816	ABCC9,CTH,GAST,GUCY1A2,GUCY1B1,NOS1
DNA Methylation and Transcriptional Repression Signaling	2.26	0.171	#NUM!	ARID4B,CHD4,H4C1,H4C15,H4C3,H4C8
Glioma Signaling	2.23	0.105	-0.333	CALM1 (includes others),CAMK2B,CAMK4,CDKN2A,CDKN2B,E2F7,E2F8,IGF1,MRAS,PIK3R1,PLCG2,PRKCB,PRKCE
CXCR4 Signaling	2.19	0.0947	-1.604	CXCR4,EGR1,FOS,GNB3,GNG2,GUCY1B1,ITPR2,ITPR3,MRAS,OPN1SW,PAK5,PIK3R1,PLCB1,PRKCB,PRKCE,RND3
Relaxin Signaling	2.17	0.0968	-1.667	CTH,FOS,GAST,GNB3,GNG2,GUCY1A2,GUCY1B1,MPPED2,MRAS,PDE1C,PDE6B,PDE6C,PIK3R1,PRKACB,VEGFA
Role of Macrophages, Fibroblasts and Endothelial Cells in Rheumatoid Arthritis	2.14	0.0793	#NUM!	CALM1 (includes others),CAMK2B,CAMK4,CREB3,CREB5,CSNK1G1,FOS,IL6R,IRAK3,LEF1,MRAS,MYC,NGFR,PGF,PIK3R1,PLCB1,PLCG2,PLCL1,PPP3CA,PRKCB,PRKCE,SFRP1,SFRP4,TCF4,TLR4,VEGFA
Glioblastoma Multiforme Signaling	2.14	0.0936	-0.577	CCNE2,CDKN2A,E2F7,E2F8,IGF1,ITPR2,ITPR3,LEF1,MRAS,MYC,PIK3R1,PLCB1,PLCG2,PLCL1,RND3,SHC3
Molecular Mechanisms of Cancer	2.1	0.0738	#NUM!	ARHGEF15,AURKA,BAX,BBC3,BCL2,BMP7,BRCA1,CAMK2B,CCNE2,CDC25C,CDKN2A,CDKN2B,E2F7,E2F8,FOS,GNB3,GNG2,GUCY1B1,HIPK2,LEF1,MRAS,MYC,PAK5,PIK3R1,PLCB1,PRKACB,PRKCB,PRKCE,RND3,SHC3,SMAD2,SMAD7,TCF4
Gustation Pathway	2.1	0.0887	-1.698	ABCC9,CACNA1A,CACNA2D1,CACNB4,CATSPER2,GABRA2,GABRD,GNB3,GUCY1B1,ITPR2,ITPR3,KCNQ3,LPL,P2RX7,PRKACB,SCN11A,SCN3A,SCN5A
Ephrin Receptor Signaling	2.1	0.0887	-1.265	ARHGEF15,CREB3,CREB5,CXCR4,EFNB2,EFNB3,EPHA4,EPHB1,EPHB2,EPHB6,GNB3,GNG2,GRIN2A,MRAS,PAK5,PGF,PTPN13,VEGFA
MYC Mediated Apoptosis Signaling	2.06	0.14	-1.134	BAX,BBC3,BCL2,CDKN2A,MYC,NGFR,PRKACB
Neuregulin Signaling	2.03	0.103	0.632	BTC,DCN,HBEGF,HSP90AA1,HSP90B1,MATK,MRAS,MYC,PIK3R1,PLCG2,PRKCB,PRKCE
Hypoxia Signaling in the Cardiovascular System	2.02	0.118	-2.236	CREB3,CREB5,HSP90AA1,HSP90B1,LDHA,NQO1,UBE2S,UBE2T,VEGFA
Antiproliferative Role of Somatostatin Receptor 2	1.99	0.117	-1.342	CTH,GAST,GNB3,GNG2,GUCY1A2,GUCY1B1,MRAS,NOS1,PIK3R1
Thrombin Signaling	1.97	0.0844	-1.291	ARHGEF15,CAMK2B,CAMK4,GATA2,GNB3,GNG2,GUCY1B1,ITPR2,ITPR3,MRAS,MYLK,OPN1SW,PIK3R1,PLCB1,PLCG2,PLCL1,PRKCB,PRKCE,RND3
Cholecystokinin/Gastrin-mediated Signaling	1.97	0.101	0	CCK,EPHA4,FOS,GAST,ITPR2,ITPR3,MEF2C,MRAS,PLCB1,PRKCB,PRKCE,RND3
Granzyme A Signaling	1.96	0.211	#NUM!	H1-0,H1-1,H1-5,H1-6
Thyroid Cancer Signaling	1.92	0.114	-1	CXCR4,FOS,IGF1,LEF1,MRAS,MYC,NGF,PIK3R1,TCF4
SNARE Signaling Pathway	1.91	0.0956	-3.051	CACNA2D1,CACNB4,CALM1 (includes others),CAMK2B,CAMK4,CPLX2,CPLX3,GUCY1B1,HSPA8,MYH7,PRKACB,RAB9B,SYT4
Renin-Angiotensin Signaling	1.89	0.0984	-0.905	FOS,GUCY1B1,ITPR2,ITPR3,MRAS,PAK5,PIK3R1,PLCG2,PRKACB,PRKCB,PRKCE,SHC3
Role of BRCA1 in DNA Damage Response	1.89	0.113	-1.134	BRCA1,BRCA2,E2F7,E2F8,FANCB,MDC1,PLK1,SMARCA2,SMARCA4
Transcriptional Regulatory Network in Embryonic Stem Cells	1.88	0.13	#NUM!	H4C1,H4C15,H4C3,H4C8,ONECUT1,REST,SIX3
Senescence Pathway	1.85	0.0774	-2.065	ATF3,CACNA1A,CACNA2D1,CACNB4,CALM1 (includes others),CAMK4,CCNE2,CDC25C,CDC27,CDKN2A,CDKN2B,E2F7,E2F8,GADD45B,HIPK2,ITPR2,ITPR3,MRAS,PIK3R1,PPP3CA,SMAD2,SMAD7,ZFP36L1
Cell Cycle Control of Chromosomal Replication	1.8	0.125	-2.646	CDC6,MCM3,MCM4,MCM6,MCM8,ORC6,PCNA
Apelin Endothelial Signaling Pathway	1.79	0.0922	-0.333	CALM1 (includes others),CAMK4,FOS,GNB3,GNG2,GUCY1B1,KLF2,MEF2C,MRAS,PIK3R1,PLCB1,PRKCB,PRKCE
p53 Signaling	1.76	0.102	-0.378	BAX,BBC3,BCL2,BRCA1,CDKN2A,GADD45B,HIPK2,PCNA,PIK3R1,RPRM
Role of CHK Proteins in Cell Cycle Checkpoint Control	1.76	0.123	1.342	BRCA1,CDC25C,E2F7,E2F8,MDC1,PCNA,PLK1
NRF2-mediated Oxidative Stress Response	1.75	0.0802	-1.897	ACTG1,DNAJB1,DNAJB13,DNAJB4,ENC1,FOS,FTL,HMOX1,HSP90AA1,HSP90B1,MAFF,MRAS,NQO1,PIK3R1,PRDX1,PRKCB,PRKCE,TXN,UBB
Glucocorticoid Receptor Signaling	1.74	0.0671	#NUM!	BCL2,BRCA1,CXCL3,DNAH10,DNALI1,FOS,HLA-B,HLA-C,HLA-DRB1,HSP90AA1,HSP90B1,HSPA5,HSPA6,HSPA8,IGF1,IL6R,KRT15,KRT17,KRT18,KRT36,MRAS,MT-CYB,MT-ND1,MT-ND2,MT-ND3,MT-ND4,MYC,NCOA3,NR3C1,NRIP1,PIK3R1,PPP3CA,PRKACB,RARB,SMAD2,SMARCA2,SMARCA4,TAF15,TSC22D3
Coronavirus Replication Pathway	1.73	0.133	-1.633	CTSL,TUBA1B,TUBA1C,TUBB,TUBB2A,TUBB4B
Insulin Secretion Signaling Pathway	1.72	0.0772	-1.414	ABCC9,CACNA1A,CACNA2D1,CACNB4,CAMK2B,CCK,CREB3,CREB5,GUCY1B1,ITPR2,ITPR3,NEUROD1,PCSK1,PIK3R1,PLCB1,PLCG2,PLCL1,PRKACB,PRKCB,PRKCE,RYR2
Prolactin Signaling	1.7	0.105	0.378	FOS,KCNMB1,MRAS,MYC,NR3C1,PIK3R1,PLCG2,PRKCB,PRKCE
Serine Biosynthesis	1.69	0.4	#NUM!	PHGDH,PSAT1
Role of OCT4 in Mammalian Embryonic Stem Cell Pluripotency	1.69	0.13	#NUM!	BRCA1,CCNF,FOXA1,KDM5B,REST,SPP1
Cardiomyocyte Differentiation via BMP Receptors	1.67	0.174	#NUM!	BMP7,MEF2C,MYH7,NKX2-5
Pyrimidine Deoxyribonucleotides De Novo Biosynthesis I	1.67	0.174	-1	AK4,AK9,DUT,TYMS
Sirtuin Signaling Pathway	1.67	0.0753	0.447	ACSS2,ARNTL,BAX,GADD45B,H1-0,H1-1,H1-5,H1-6,LDHA,MT-CYB,MT-ND1,MT-ND2,MT-ND3,MT-ND4,MYC,NQO1,PPARA,RARB,SIRT2,TUBA1B,TUBA1C,ZIC2
Tumor Microenvironment Pathway	1.64	0.0838	-0.775	BCL2,CXCR4,FGF14,FOS,HLA-B,HLA-C,IGF1,IL6R,MMP16,MRAS,MYC,PGF,PIK3R1,SPP1,VEGFA
Virus Entry via Endocytic Pathways	1.6	0.0962	#NUM!	ACTG1,CD55,FOLR1,HLA-B,HLA-C,MRAS,PIK3R1,PLCG2,PRKCB,PRKCE
Autophagy	1.57	0.0791	-1.213	BCL2,BNIP3,CALM1 (includes others),CAMK4,CREB3,CREB5,DDIT3,FOS,IGF1,MYC,NGFR,PIK3R1,PPP3CA,PRKACB,TLR4,VAMP8,VEGFA
Pulmonary Healing Signaling Pathway	1.57	0.0804	-0.5	CDC25C,CELA3A,CXCR4,DLK1,HBEGF,LEF1,MMP16,MRAS,MYC,NGFR,PGF,PRKCB,PRKCE,TCF4,TLR4,VEGFA
Neuroinflammation Signaling Pathway	1.55	0.0726	-0.894	BACE1,BCL2,CREB3,CREB5,FOS,GABRA2,GABRD,GRIN2A,HLA-B,HLA-C,HLA-DRB1,HMOX1,IL6R,IRAK3,KCNJ6,NGF,NOX4,P2RX7,PIK3R1,PLCG2,PPP3CA,TLR4,TREM2
Thrombopoietin Signaling	1.54	0.111	0.378	FOS,MRAS,MYC,PIK3R1,PLCG2,PRKCB,PRKCE
Neurotrophin/TRK Signaling	1.51	0.103	-1.414	CREB3,CREB5,FOS,MRAS,NGF,NGFR,PIK3R1,SPRY2
Choline Biosynthesis III	1.5	0.2	#NUM!	HMOX1,PLD3,PLD5
Estrogen-mediated S-phase Entry	1.49	0.154	-2	CCNE2,E2F7,E2F8,MYC
Fcγ Receptor-mediated Phagocytosis in Macrophages and Monocytes	1.47	0.0957	-0.707	ACTG1,HMOX1,INPP5D,PIK3R1,PLD3,PLD5,PRKCB,PRKCE,VAV3
ERBB Signaling	1.47	0.0957	1	BTC,FOS,HBEGF,MRAS,PAK5,PIK3R1,PLCG2,PRKCB,PRKCE
MSP-RON Signaling In Cancer Cells Pathway	1.47	0.0857	-2.309	CREB3,CREB5,FOS,LEF1,MRAS,MYC,PGF,PIK3R1,SMAD2,TCF4,VEGFA,VIM
Hereditary Breast Cancer Signaling	1.43	0.0845	#NUM!	BRCA1,BRCA2,CDC25C,DDB2,FANCB,GADD45B,H2AX,MRAS,PIK3R1,SMARCA2,SMARCA4,UBB
TGF-β Signaling	1.42	0.0938	-1.134	BCL2,BMP7,FOS,INHBB,MRAS,NKX2-5,PITX2,SMAD2,SMAD7
Antioxidant Action of Vitamin C	1.41	0.0893	0.378	HMOX1,PLA2G7,PLAAT3,PLCB1,PLCG2,PLCL1,PLD3,PLD5,SLC23A3,TXN
Superpathway of Serine and Glycine Biosynthesis I	1.4	0.286	#NUM!	PHGDH,PSAT1
AMPK Signaling	1.38	0.0738	-1.414	ADRA2A,AK4,AK9,CHRNG,CKM,CREB3,CREB5,EEF2,GNB3,GNG2,MRAS,PIK3R1,PPM1H,PPM1K,PRKACB,RAB9B,SMARCA2,SMARCA4
Melanocyte Development and Pigmentation Signaling	1.38	0.0918	-1.89	BCL2,CREB3,CREB5,DCT,GUCY1B1,MRAS,PIK3R1,PLCG2,PRKACB
PPARα/RXRα Activation	1.36	0.0769	1.265	CHD5,GUCY1B1,HSP90AA1,HSP90B1,LPL,MEF2C,MRAS,NCOA3,PLCB1,PLCG2,PLCL1,PPARA,PRKACB,PRKCB,SMAD2
VEGF Signaling	1.35	0.0909	-2.333	ACTG1,BCL2,FLT1,MRAS,PGF,PIK3R1,PLCG2,PRKCB,VEGFA
Superpathway of Cholesterol Biosynthesis	1.34	0.138	-2	FDFT1,HMGCS1,IDI1,MSMO1
Methylthiopropionate Biosynthesis	1.33	1	#NUM!	ADI1
L-cysteine Degradation II	1.33	1	#NUM!	CTH
