# Supplementary material for: PRELP Regulates Cell–Cell Adhesion and EMT and Inhibits Retinoblastoma Progression
Source: Cancers (Basel). 2022 Oct 8;14(19):4926. doi: 10.3390/cancers14194926 (PMC9563430; doi:10.3390/cancers14194926)
Supplement: Supplementary file 1 [file cancers-14-04926-s001.zip › Supplemental Data-3.xlsx]

## Sheet: Sheet1
Ingenuity Canonical Pathways	-log(p-value)	Ratio	z-score	Molecules
EIF2 Signaling	23.3	0.188	-4.379	ACTB,EIF2S3,EIF3F,EIF4A2,EIF4A3,EIF4G2,EIF5B,GSK3B,PIK3R3,RPL13,RPL13A,RPL19,RPL21,RPL27A,RPL28,RPL29,RPL3,RPL30,RPL32,RPL36,RPL36AL,RPL37A,RPL38,RPL5,RPL6,RPL7A,RPL8,RPL9,RPLP2,RPS11,RPS14,RPS15,RPS16,RPS2,RPS20,RPS23,RPS25,RPS27,RPS27A,RPS29,RPS3,RPS4X
FAT10 Signaling Pathway	8.84	0.232	#NUM!	MAP1LC3B,PSMA4,PSMA7,PSMB1,PSMB5,PSMC1,PSMC2,PSMC3,PSMC5,PSMD1,PSMD14,PSMD2,PSMD4
Regulation of eIF4 and p70S6K Signaling	8.78	0.123	#NUM!	EIF2S3,EIF3F,EIF4A2,EIF4A3,EIF4G2,IRS1,ITGA6,PIK3R3,PPP2R2B,RPS11,RPS14,RPS15,RPS16,RPS2,RPS20,RPS23,RPS25,RPS27,RPS27A,RPS29,RPS3,RPS4X
Protein Ubiquitination Pathway	8.43	0.0982	#NUM!	CDC20,DNAJA1,HSP90AA1,HSP90AB1,HSPA8,HSPD1,PSMA4,PSMA7,PSMB1,PSMB5,PSMC1,PSMC2,PSMC3,PSMC5,PSMD1,PSMD14,PSMD2,PSMD4,RPS27A,UBB,UBC,UBE2G2,UBE2Q1,UBE2S,UBE2T,UBE3A,USP13
Huntington's Disease Signaling	8.23	0.0961	-2.121	ATP5F1A,CAPNS1,DNM1,GLS,GNA11,GNB3,HSPA8,NCOR1,PIK3R3,PSMA4,PSMA7,PSMB1,PSMB5,PSMC1,PSMC2,PSMC3,PSMC5,PSMD1,PSMD14,PSMD2,PSMD4,RCOR3,RPS27A,UBB,UBC,UBE2S,ZDHHC17
BAG2 Signaling Pathway	7.49	0.167	#NUM!	HSP90AA1,HSPA8,PSMA4,PSMA7,PSMB1,PSMB5,PSMC1,PSMC2,PSMC3,PSMC5,PSMD1,PSMD14,PSMD2,PSMD4
mTOR Signaling	7.41	0.104	-0.447	EIF3F,EIF4A2,EIF4A3,EIF4B,EIF4G2,IRS1,PIK3R3,PPP2R2B,RHOQ,RPS11,RPS14,RPS15,RPS16,RPS2,RPS20,RPS23,RPS25,RPS27,RPS27A,RPS29,RPS3,RPS4X
Polyamine Regulation in Colon Cancer	7.26	0.194	#NUM!	PSMA4,PSMA7,PSMB1,PSMB5,PSMC1,PSMC2,PSMC3,PSMC5,PSMD1,PSMD14,PSMD2,PSMD4
Sirtuin Signaling Pathway	5.58	0.0788	-2.236	ACLY,ATP5F1A,DOT1L,GABARAPL1,GLS,GSK3B,IDH2,LDHA,MAP1LC3B,NDRG1,NDUFB4,NDUFS5,PARP1,PCK2,SIRT1,SLC25A5,SMARCA5,TOMM22,TRIM28,TUBA1A,TUBA4A,XRCC5,XRCC6
Inhibition of ARE-Mediated mRNA Degradation Pathway	4.69	0.0932	#NUM!	PPP2R2B,PSMA4,PSMA7,PSMB1,PSMB5,PSMC1,PSMC2,PSMC3,PSMC5,PSMD1,PSMD14,PSMD2,PSMD4,YWHAG,YWHAQ
Coronavirus Pathogenesis Pathway	4.62	0.0837	3.638	CDK4,EEF1A1,RAB7A,RPS11,RPS14,RPS15,RPS16,RPS2,RPS20,RPS23,RPS25,RPS27,RPS27A,RPS29,RPS3,RPS4X,ZC3HAV1
Spliceosomal Cycle	3.6	0.143	-2.646	DDX23,EIF4A3,HSPA8,MAGOH,PRPF19,SF3B6,U2AF2
Hereditary Breast Cancer Signaling	3.47	0.0845	#NUM!	ACTB,BRD7,CDK4,DDB2,FANCA,MRE11,PIK3R3,RFC1,RPS27A,SMARCC1,UBB,UBC
DNA Double-Strand Break Repair by Non-Homologous End Joining	3.44	0.286	#NUM!	MRE11,PARP1,XRCC5,XRCC6
AMPK Signaling	3.21	0.0661	-0.905	ACTB,BRD7,EEF2,GNA11,GNAS,GNB3,IRS1,PCK2,PIK3R3,PPAT,PPM1B,PPM1G,PPP2R2B,RAB7A,SIRT1,SMARCC1
GABA Receptor Signaling	3.2	0.084	#NUM!	AP1B1,CACNA1F,DNM1,GABRQ,GNA11,GNAS,GNB3,ITPR3,RPS27A,UBB,UBC
Hypoxia Signaling in the Cardiovascular System	3.18	0.108	#NUM!	HSP90AA1,HSP90AB1,LDHA,P4HB,UBE2G2,UBE2Q1,UBE2S,UBE2T
NRF2-mediated Oxidative Stress Response	2.85	0.0633	-1.414	ACTB,ACTG1,CCT7,DNAJA1,FTH1,GSK3B,HSP90AA1,HSP90AB1,KEAP1,PIK3R3,PPIB,PRDX1,SCARB1,UBB,VCP
Remodeling of Epithelial Adherens Junctions	2.73	0.103	#NUM!	ACTB,ACTG1,DNM1,RAB7A,TUBA1A,TUBA4A,TUBB4B
PPARα/RXRα Activation	2.33	0.0622	1.134	CKAP5,GNA11,GNAS,HSP90AA1,HSP90AB1,IRS1,MAP4K4,MED1,NCOR1,NR2C2,PDIA3,PLCG1
Germ Cell-Sertoli Cell Junction Signaling	2.29	0.0643	#NUM!	ACTB,ACTG1,CFL1,ITGA6,KEAP1,MYO7A,PIK3R3,RHOQ,TUBA1A,TUBA4A,TUBB4B
Sumoylation Pathway	2.27	0.0777	0	NR3C1,RANBP2,RFC1,RHOQ,SENP2,SIRT1,SUMO2,ZEB1
Cellular Effects of Sildenafil (Viagra)	2.25	0.0671	#NUM!	ACTB,ACTG1,CACNA1F,CALM1 (includes others),GNAS,ITPR3,MYL12B,MYL6,PDIA3,PLCG1
14-3-3-mediated Signaling	2.23	0.0709	-0.816	GSK3B,PDIA3,PIK3R3,PLCG1,TUBA1A,TUBA4A,TUBB4B,YWHAG,YWHAQ
Coronavirus Replication Pathway	2.22	0.111	-2.236	ARCN1,GSK3B,TUBA1A,TUBA4A,TUBB4B
Kinetochore Metaphase Signaling Pathway	2.22	0.0762	-0.707	BIRC5,CDC20,CENPE,ENSA,KNTC1,MACROH2A1,RAD21,SKA2
WNT/Ca+ pathway	2.21	0.0938	-1.633	DVL1,FZD1,GSK3B,NFATC3,PDIA3,PLCG1
Telomere Extension by Telomerase	2.2	0.2	#NUM!	MRE11,XRCC5,XRCC6
RAN Signaling	2.05	0.176	#NUM!	KPNA2,RANBP1,RANBP2
Isoleucine Degradation I	2.05	0.176	#NUM!	ACAT2,BCAT1,HSD17B10
Cell Cycle: G2/M DNA Damage Checkpoint Regulation	2.03	0.1	#NUM!	CKS2,MDM4,TOP2A,YWHAG,YWHAQ
Estrogen Receptor Signaling	2.01	0.047	-1.604	ATP5F1A,CACNA1F,CFL1,GNA11,GNAS,GNB3,GSK3B,HSP90AA1,HSP90AB1,MED1,MYL12B,MYL6,NCOR1,NDUFB4,NDUFS5,NR3C1,PDIA3,PIK3R3,PLCG1
Signaling by Rho Family GTPases	1.97	0.0522	-1.897	ACTB,ACTG1,CDH23,CFL1,GNA11,GNAS,GNB3,ITGA6,MYL12B,MYL6,PIK3R3,RHOQ,SEPTIN9,STMN1
Insulin Secretion Signaling Pathway	1.97	0.0522	-0.832	CACNA1F,EIF2S3,EIF4A2,EIF4A3,EIF4G2,GNA11,GNAS,ITPR3,PDIA3,PIK3R3,PLCG1,SEC61B,SPCS3,SRP14
RHOGDI Signaling	1.97	0.0558	1.667	ACTB,ACTG1,CDH23,CFL1,DLC1,GNA11,GNAS,GNB3,ITGA6,MYL12B,MYL6,RHOQ
Ephrin B Signaling	1.96	0.0833	-1	ACP1,CFL1,GNA11,GNAS,GNB3,HNRNPK
Clathrin-mediated Endocytosis Signaling	1.91	0.057	#NUM!	ACTB,ACTG1,AP1B1,DNM1,HSPA8,PIK3R3,RAB7A,RPS27A,SH3GL2,UBB,UBC
Caveolar-mediated Endocytosis Signaling	1.88	0.08	#NUM!	ACTB,ACTG1,ARCN1,FLNA,FLOT2,ITGA6
ATM Signaling	1.88	0.0722	-0.447	CBX1,MDM4,MRE11,PPP2R2B,TLK2,TRIM28,ZEB1
Gαq Signaling	1.87	0.0588	-1.265	CALM1 (includes others),GNA11,GNAS,GNB3,GSK3B,ITPR3,NFATC3,PIK3R3,PLCG1,RHOQ
p53 Signaling	1.86	0.0714	0.447	BIRC5,CDK4,GSK3B,MDM4,MED1,PIK3R3,SIRT1
ILK Signaling	1.84	0.0556	-1.265	ACTB,ACTG1,CFL1,FLNA,GSK3B,IRS1,MYL6,PIK3R3,PPP2R2B,RHOQ,TMSB10/TMSB4X
Gap Junction Signaling	1.84	0.0556	#NUM!	ACTB,ACTG1,GJD2,GNAS,ITPR3,PDIA3,PIK3R3,PLCG1,TUBA1A,TUBA4A,TUBB4B
Cell Cycle Control of Chromosomal Replication	1.83	0.0893	-2.236	CDK11B,CDK4,MCM2,RPA2,TOP2A
RHOA Signaling	1.81	0.0645	-1.89	ACTB,ACTG1,CFL1,DLC1,MYL12B,MYL6,SEMA3F,SEPTIN9
Role of CHK Proteins in Cell Cycle Checkpoint Control	1.8	0.0877	#NUM!	CLSPN,MRE11,PPP2R2B,RFC1,TLK2
Role of BRCA1 in DNA Damage Response	1.75	0.075	#NUM!	ACTB,BRD7,FANCA,MRE11,RFC1,SMARCC1
Cardiac Hypertrophy Signaling	1.75	0.0504	-1.732	CACNA1F,CALM1 (includes others),GNA11,GNAS,GNB3,GSK3B,IRS1,MYL12B,MYL6,PDIA3,PIK3R3,PLCG1,RHOQ
NER (Nucleotide Excision Repair, Enhanced Pathway)	1.75	0.068	-1.633	CHAF1A,DDB1,DDB2,RAD23B,RFC1,RPA2,TOP2A
tRNA Charging	1.74	0.103	2	GARS1,IARS1,NARS1,YARS1
Protein Kinase A Signaling	1.74	0.0448	0	ACP1,AKAP13,AKAP9,CALM1 (includes others),EYA2,FLNA,GNAS,GNB3,GSK3B,ITPR3,MYL12B,MYL6,NFATC3,PDIA3,PLCG1,PTPN13,YWHAG,YWHAQ
Virus Entry via Endocytic Pathways	1.73	0.0673	#NUM!	ACTB,ACTG1,AP1B1,DNM1,FLNA,PIK3R3,PLCG1
Sertoli Cell-Sertoli Cell Junction Signaling	1.72	0.0534	#NUM!	ACTB,ACTG1,EPB41,GSK3B,ITGA6,KEAP1,MYO7A,TJP3,TUBA1A,TUBA4A,TUBB4B
Mechanisms of Viral Exit from Host Cells	1.67	0.0976	#NUM!	ACTB,ACTG1,LMNB1,SH3GL2
p70S6K Signaling	1.66	0.0606	-0.816	EEF2,IRS1,PDIA3,PIK3R3,PLCG1,PPP2R2B,YWHAG,YWHAQ
Integrin Signaling	1.63	0.0516	0	ACTB,ACTG1,ARF1,CAPNS1,GSK3B,ITGA6,MYL12B,PIK3R3,PLCG1,RHOQ,TSPAN3
Acetyl-CoA Biosynthesis III (from Citrate)	1.59	1	#NUM!	ACLY
Glutamine Biosynthesis I	1.59	1	#NUM!	GLUL
Glycolysis I	1.58	0.12	#NUM!	GAPDH,PKM,TPI1
Pentose Phosphate Pathway	1.58	0.2	#NUM!	PGD,TALDO1
G Protein Signaling Mediated by Tubby	1.57	0.0909	#NUM!	GNA11,GNAS,GNB3,PLCG1
Aldosterone Signaling in Epithelial Cells	1.56	0.0549	0	DNAJA1,HSP90AA1,HSP90AB1,HSPA8,HSPD1,ITPR3,PDIA3,PIK3R3,PLCG1
Mitotic Roles of Polo-Like Kinase	1.55	0.0758	#NUM!	CDC20,HSP90AA1,HSP90AB1,PPP2R2B,RAD21
Glutamate Receptor Signaling	1.55	0.0758	#NUM!	CALM1 (includes others),GLS,GLUL,GNB3,SLC1A2
Unfolded protein response	1.53	0.0667	#NUM!	CALR,DNAJA1,HSPA8,OS9,P4HB,VCP
RAR Activation	1.49	0.051	#NUM!	ACTB,BRD7,MED1,NCOR1,PARP1,PIK3R3,PRMT1,PSMC5,RPL7A,SMARCC1
Androgen Signaling	1.49	0.0533	0.447	CACNA1F,CALM1 (includes others),CALR,GNA11,GNAS,GNB3,HSP90AA1,ITPR3,KAT7
FAK Signaling	1.48	0.0598	#NUM!	ACTB,ACTG1,CAPNS1,HMMR,ITGA6,PIK3R3,PLCG1
Mitochondrial Dysfunction	1.46	0.0526	#NUM!	APH1A,APH1B,ATP5F1A,GPX4,HSD17B10,NDUFB4,NDUFS5,TRAK1,UQCRB
GPCR-Mediated Integration of Enteroendocrine Signaling Exemplified by an L Cell	1.39	0.0685	0.447	GNA11,GNAS,ITPR3,PDIA3,PLCG1
Amyloid Processing	1.37	0.0784	-1	APH1A,APH1B,CAPNS1,GSK3B
Oleate Biosynthesis II (Animals)	1.36	0.154	#NUM!	FADS2,SCD5
Semaphorin Neuronal Repulsive Signaling Pathway	1.36	0.053	-0.707	CFL1,GSK3B,ITGA6,MYL12B,MYL6,PIK3R3,PLCG1,SEMA3F
Apelin Cardiomyocyte Signaling Pathway	1.36	0.0606	-1.633	GNA11,MYL12B,MYL6,PDIA3,PIK3R3,PLCG1
Dopamine-DARPP32 Feedback in cAMP Signaling	1.33	0.0497	-0.378	CACNA1F,CALM1 (includes others),CAMKK1,GNAS,ITPR3,PAWR,PDIA3,PLCG1,PPP2R2B
GDNF Family Ligand-Receptor Interactions	1.32	0.0658	-1	GFRA1,IRS1,ITPR3,PIK3R3,PLCG1
GP6 Signaling Pathway	1.32	0.0551	0.816	CALM1 (includes others),COL27A1,COL6A1,COL6A2,GSK3B,PIK3R3,PLCG1
Thrombin Signaling	1.32	0.0476	0	GNA11,GNAS,GNB3,ITPR3,MYL12B,MYL6,PDIA3,PIK3R3,PLCG1,RHOQ
